# Supplementary material for: Genome-Wide Identification and Characterization of CDPK Gene Family in Cultivated Peanut (Arachis hypogaea L.) Reveal Their Potential Roles in Response to Ca Deficiency
Source: Cells. 2023 Nov 21;12(23):2676. doi: 10.3390/cells12232676 (PMC10705679; doi:10.3390/cells12232676)
Supplement: Supplementary file 1 [file cells-12-02676-s001.zip › Supplementary Tables.xlsx]

## Sheet: Table S1
Table S1. Information for RNA-seq analysis
PRJNA291488
Sample Name	replicates	tissue
Lateral stem leaf	3	leaf
Mainstem leaf	3	leaf
Seedling leaf	3	leaf
Vegetative shoot tip	3	vegetative shoot
Reproductive shoot tip	3	reproductive shoot
Root	3	roots
Nodule	3	nodules
Perianth	3	flowers
Stamen	2	stamens
Pistils	3	pistils
Peg tip aerial	3	gynophore tip
Peg tip below soil	3	gynophore tip
Peg tip to fruit Pattee 1	1	gynophore tip
Fruit Pattee 1	1	gynophore stalk
Fruit Pattee 3	2	pod
Pericarp Pattee 5	3	pericarp
Pericarp Pattee 6	3	pericarp
Seed Pattee 5	2	seed
Seed Pattee 6	2	seed
Seed Pattee 7	2	seed
Seed Pattee 8	1	seed
Seed Pattee 10	2	seed
PRJNA470988
Treatments	replicates
Control	3
-Ca_15d	3
-Ca_20d	3
-Ca_30d	3
PRJNA657965
Treatments	replicates
Drought_0h	3
Drought_4h	3
Drought_8h	3
Drought_24h	3
PRJNA751249
Treatments	replicates
Cold_0h	3
Cold_3h	3
Cold_24h	3
Cold_48h	3
PRJNA560660
Treatments	replicates
Salt_0h	3
Salt_24h	3

## Sheet: Table S2
Table S2. Primers of peanut AhCDPK genes selected for qRT-PCR analysis
Gene	Forward(5' to 3')	Reverse(5' to 3')
AhActin	ACCATTCCAGAGGCTTATGAGC	AAGGGAGTGACTTGAACTCTCC
AhCDPK1	TCGGTTACACCTATGTCGC	TTCTCCACCCTCACACAAC
AhCDPK2	GCGAATAAGAAGGAGAACTCG	AAGAATGACGCCAGCACTC
AhCDPK5	TGGCGAATAATGAACCTCC	AGCAAAGGAAAGTTGTCCC
AhCDPK6	TGTTATTGAGTCTTGCCACG	TTCGGAGAACTTCAGGTGC
AhCDPK7	GAAGCACCCTAACATTGTGTC	AAGTCCCTGTGGATTACGC
AhCDPK8	ATCTTGCCACTCTCTTGGG	CACACATCTGATTCTGGTCC
AhCDPK10	CAATAATGGAGGCACCGAC	TTTGTTGTTGACGGAGGAG
AhCDPK12	GGCTGAATCTGAACAAGGG	CCAAGAGGAACATTAGGAGC
AhCDPK13	AGGTCTTACGGAACAAGCC	ATCTCCAATGCCTCTCCTC
AhCDPK18	AACGCATTACATCTGCTGAG	TTGTCTTCAAACCTCGGAC
AhCDPK23	GCCCAGAAGCAGATGTTTG	GCTCCTCACCAAGTCTTTCG
AhCDPK24	GCAGTGCTTACTATGTTGCG	ACCATCCTCGGTCTTATCC
AhCDPK25	GCTTCAAATGTTCCGTTAGG	TGCCATCTCTGTCAGTATCC
AhCDPK28	TTATTGAGTCTTGCCACGC	TTCGGAGAACTTCAGGTGC
AhCDPK30	CCTAACATTGTGTCGTTCAGAG	AAGTCCCTGTGGATTACGC
AhCDPK31	TTGACAAAGATGGTAGTGGC	GTTCTCCTTCCTATCCCTCC
AhCDPK32	AATGCTGTGCTAAGTAGGCTC	CTTTGTCCCTTGCTTTGC
AhCDPK35	AGGTCTTACGGAACAAGCC	ATCTCCAATGCCTCTCCTC
AhCDPK37	GAACGATGAGCATTTCCG	CCTTATCAGTGTCAACTTCACG
AhCDPK40	AAAGTTTGTCCGAAGAGGAG	CCACTATTGTCCACATCAGC
AhCDPK42	TCTTACTCAGTGGTGTGCCTC	GTGATGCGTTTCTTTGGG
AhCDPK45	TGTTGCTTCCACTCCATTC	CTGCTTATCCTCCTCTTGTTTG

## Sheet: Table S3
Table S3. Information about peanut CDPK gene family members
Gene name	Gene ID	Location	Start	End	Gene length(bp)	CDS length(bp)	Protein length(aa)	MW(kDa)	pl	No. intron	No. EF-hand	N-myristoylation	N-palmitoylation	Subcellular localization	Group
AhCDPK1	arahy.P2RW1V	Arahy.01	10973523	10978632	5110	1572	523	59.4023	9.12	11	4	Yes	Yes	nucleus	IV
AhCDPK2	arahy.J270P7	Arahy.01	112115263	112119009	3747	1662	553	62.6121	6.27	6	4	Yes	Yes	nucleus	III
AhCDPK3	arahy.FPIZ7V	Arahy.02	42328514	42335182	6669	1755	584	65.6181	5.03	6	4	Yes	Yes	chloroplast	I
AhCDPK4	arahy.02U7QK	Arahy.02	90236276	90242476	6201	1611	536	60.1282	7.08	6	4	Yes	Yes	nucleus	III
AhCDPK5	arahy.PBHE03	Arahy.02	100416963	100422210	5248	1881	626	68.2189	5.44	6	4	Yes	Yes	nucleus	I
AhCDPK6	arahy.J8KPK7	Arahy.02	100575521	100580328	4808	1998	665	73.2367	5.13	7	4	Yes	Yes	nucleus	I
AhCDPK7	arahy.DCR2GP	Arahy.03	3761131	3764465	3335	1644	547	62.4453	6.68	7	4	Yes	Yes	chloroplast	III
AhCDPK8	arahy.W1K19V	Arahy.03	117552071	117556015	3945	1506	501	56.4878	5.39	8	4	Yes	No	chloroplast	I
AhCDPK9	arahy.SPQ4E9	Arahy.03	143048293	143055047	6755	1680	559	62.9746	5.73	8	4	Yes	Yes	nucleus	I
AhCDPK10	arahy.DXAL0M	Arahy.04	395902	400838	4937	1662	553	61.5489	5.31	8	4	Yes	Yes	nucleus	II
AhCDPK11	arahy.F6CHDN	Arahy.04	4826227	4830496	4270	1608	535	59.9094	6.28	7	4	Yes	Yes	nucleus	II
AhCDPK12	arahy.RD8T5J	Arahy.04	99378291	99383733	5443	1623	540	60.5504	6.39	6	4	Yes	Yes	nucleus	III
AhCDPK13	arahy.I66G12	Arahy.05	4793411	4798484	5074	1782	593	67.251	9.53	11	4	Yes	Yes	nucleus	IV
AhCDPK14	arahy.71QEI5	Arahy.05	41266929	41270510	3582	1566	521	58.4579	6.77	7	4	Yes	Yes	chloroplast	II
AhCDPK15	arahy.961PRY	Arahy.05	108316828	108322722	5895	1704	567	63.9524	6.22	7	4	Yes	Yes	chloroplast	III
AhCDPK16	arahy.J8TUD1	Arahy.06	11889084	11894182	5099	1617	538	60.818	6.96	8	4	Yes	Yes	nucleus	III
AhCDPK17	arahy.M8Q52W	Arahy.06	19697664	19705215	7552	2292	763	86.6435	8.2	11	4	Yes	No	chloroplast	II
AhCDPK18	arahy.706LQI	Arahy.07	2779653	2783094	3442	1458	485	54.8045	7.03	8	4	Yes	Yes	cytoplasm	II
AhCDPK19	arahy.DN608C	Arahy.07	2784409	2788655	4247	1680	559	63.7256	6.94	7	4	Yes	Yes	nucleus	II
AhCDPK20	arahy.57UTND	Arahy.07	4615394	4619805	4412	1605	534	59.6233	5.77	7	4	Yes	Yes	nucleus	II
AhCDPK21	arahy.R94L82	Arahy.08	48624758	48630421	5664	1524	507	57.1476	5.41	6	4	No	No	chloroplast	I
AhCDPK22	arahy.ZSP0P7	Arahy.09	118075799	118079698	3900	1491	496	55.7431	5.12	6	4	No	No	chloroplast	I
AhCDPK23	arahy.U91BEN	Arahy.10	111167904	111172035	4132	1746	581	65.042	5.04	6	4	Yes	Yes	nucleus	I
AhCDPK24	arahy.D2U3E6	Arahy.11	691726	696894	5169	1578	525	59.6675	9.12	11	4	Yes	Yes	nucleus	IV
AhCDPK25	arahy.J8HGUJ	Arahy.11	119168129	119172700	4572	1662	553	62.5841	6.27	7	4	Yes	Yes	nucleus	III
AhCDPK26	arahy.ME1UG1	Arahy.12	104348058	104354327	6270	1611	536	60.1571	6.59	6	4	Yes	Yes	nucleus	III
AhCDPK27	arahy.015FZL	Arahy.12	117602670	117608130	5461	1881	626	68.2469	5.44	6	4	Yes	Yes	nucleus	I
AhCDPK28	arahy.HA1G6E	Arahy.12	117784078	117787921	3844	1863	620	68.8609	5.24	7	4	Yes	Yes	nucleus	I
AhCDPK29	arahy.25E3MW	Arahy.13	5266008	5270406	4399	1605	534	59.6092	5.77	7	4	Yes	Yes	nucleus	II
AhCDPK30	arahy.RRQV4B	Arahy.13	6149984	6153349	3366	1644	547	62.4594	6.68	7	4	Yes	Yes	chloroplast	III
AhCDPK31	arahy.H71TAS	Arahy.13	120199277	120203943	4667	1521	506	57.1956	5.39	7	4	Yes	No	chloroplast	I
AhCDPK32	arahy.7095AT	Arahy.14	825911	831211	5301	1644	547	60.9824	5.62	7	4	Yes	Yes	nucleus	II
AhCDPK33	arahy.8ME29W	Arahy.14	6085222	6097746	12525	1671	556	62.3971	5.79	9	4	Yes	Yes	nucleus	II
AhCDPK34	arahy.JS3QJH	Arahy.14	108125628	108131087	5460	1623	540	60.5625	6.39	6	4	Yes	Yes	nucleus	III
AhCDPK35	arahy.2EIF5S	Arahy.15	4793411	4798484	5074	1782	593	67.251	9.53	11	4	Yes	Yes	nucleus	IV
AhCDPK36	arahy.HY06SH	Arahy.15	16618114	16621679	3566	1566	521	58.4589	6.77	7	4	Yes	Yes	chloroplast	II
AhCDPK37	arahy.6MHC1M	Arahy.15	127469062	127475394	6333	1704	567	63.9184	6.1	9	4	Yes	Yes	chloroplast	III
AhCDPK38	arahy.MJYQ7R	Arahy.16	304627	309457	4831	2325	774	87.9479	8.2	9	4	Yes	No	chloroplast	II
AhCDPK39	arahy.HK0XZ1	Arahy.16	7768656	7773725	5070	1617	538	60.79	6.96	7	4	Yes	Yes	nucleus	III
AhCDPK40	arahy.1645LU	Arahy.17	203063	209722	6660	1683	560	63.0897	5.73	8	4	Yes	Yes	nucleus	I
AhCDPK41	arahy.VS1VIC	Arahy.17	3214830	3220489	5660	1425	475	53.5902	7.46	7	3	Yes	Yes	chloroplast	II
AhCDPK42	arahy.6KP4CV	Arahy.17	3222949	3227213	4265	1668	555	63.2431	6.94	8	4	Yes	Yes	nucleus	II
AhCDPK43	arahy.3AM325	Arahy.18	133294958	133300848	5891	1524	507	57.2508	5.42	7	4	No	No	cytoplasm	I
AhCDPK44	arahy.ZT4MYH	Arahy.19	148784962	148788827	3866	1491	496	55.7431	5.12	6	4	No	No	chloroplast	I
AhCDPK45	arahy.D2QNFF	Arahy.20	137762646	137766804	4159	1743	580	64.967	5.04	7	4	Yes	Yes	nucleus	I

## Sheet: Table S4
Table S4. Genome-wide identification of CDPKs from the two ancestral species.
Species	Gene name	Gene Id	Chromosome	start	end	Gene length(bp)	CDS length(bp)	Protein length(aa)	MW(kDa)	pl	Group
A. duranensis	AdCDPK1	aradu.3A2M2	A01	10482436	10487240	4804	1572	523	59402.3	9.12	IV
A. duranensis	AdCDPK2	aradu.D03W8	A01	77822719	77826425	3706	1662	553	62612.1	6.27	III
A. duranensis	AdCDPK3	aradu.T8M37	A02	50138979	50144873	5894	1755	584	65618.1	5.03	I
A. duranensis	AdCDPK4	aradu.H122Q	A02	81471431	81477057	5626	1611	536	60115.1	6.74	III
A. duranensis	AdCDPK5	aradu.P0L8F	A02	91519647	91524266	4619	1809	602	65660.1	5.16	I
A. duranensis	AdCDPK6	aradu.CY8HB	A02	91651983	91655847	3864	1782	593	66351.2	5.39	I
A. duranensis	AdCDPK7	aradu.P47CH	A03	3361769	3365988	4219	1644	547	62431.3	6.6	III
A. duranensis	AdCDPK8	aradu.XHG9S	A03	108989966	108993828	3862	1506	501	56473.8	5.39	I
A. duranensis	AdCDPK9	aradu.2Z2ZU	A04	375773	380612	4839	1659	552	61416.8	5.41	II
A. duranensis	AdCDPK10	aradu.B4AI9	A04	4580691	4584655	3964	1611	536	59982.4	6.18	II
A. duranensis	AdCDPK11	aradu.5AV6I	A04	92192583	92197664	5081	1908	635	71232.5	6.23	III
A. duranensis	AdCDPK12	aradu.ZFT0U	A05	4474548	4479569	5021	1782	593	67240	9.44	IV
A. duranensis	AdCDPK13	aradu.W2VYJ	A05	15227932	15231247	3315	1566	521	58485.9	6.77	II
A. duranensis	AdCDPK14	aradu.1F1XW	A05	102434190	102439402	5212	1626	541	60977.1	6.58	III
A. duranensis	AdCDPK15	aradu.383XS	A06	11311837	11315948	4111	1617	538	60818	6.96	III
A. duranensis	AdCDPK16	aradu.4P8D3	A06	17926695	17931299	4604	2292	763	86643.5	8.2	II
A. duranensis	AdCDPK17	aradu.P4874	A07	289846	295558	5712	1692	563	63432	5.73	I
A. duranensis	AdCDPK18	aradu.8EM3B	A07	2878417	2890308	11891	2805	934	105894	6.82	II
A. duranensis	AdCDPK19	aradu.E72ZJ	A07	4918712	4921615	2903	1605	534	59611.2	5.77	II
A. duranensis	AdCDPK20	aradu.4CF0T	A08	46803623	46806499	2876	1524	507	57089.6	5.53	I
A. duranensis	AdCDPK21	aradu.ZZ215	A09	118485119	118488450	3331	1491	496	55743.1	5.12	I
A. duranensis	AdCDPK22	aradu.0X4TI	A10	103575382	103581322	5940	2856	951	107410	5.42	I
A. ipaensis	AiCDPK1	araip.1897A	B01	109223229	109226866	3637	1662	553	62584.1	6.27	III
A. ipaensis	AiCDPK2	araip.UHZ8X	B01	1158558	1163174	4616	1398	465	52663.8	7.75	IV
A. ipaensis	AiCDPK3	araip.V9NIV	B02	59610146	59617441	7295	1692	563	63484.5	4.98	I
A. ipaensis	AiCDPK4	araip.GMN62	B02	93390231	93395739	5508	1818	605	67979.5	7.75	III
A. ipaensis	AiCDPK5	araip.F3SVI	B02	106038514	106043475	4961	1902	633	68977.7	5.26	I
A. ipaensis	AiCDPK6	araip.CIZ6F	B02	106211527	106215276	3749	1770	589	65998.8	5.51	I
A. ipaensis	AiCDPK7	araip.MTQ7F	B03	5164651	5167572	2921	1605	534	59609.2	5.77	II
A. ipaensis	AiCDPK8	araip.1G1KY	B03	6075681	6079900	4219	1644	547	62493.4	6.68	III
A. ipaensis	AiCDPK9	araip.KCG3E	B03	110334985	110338838	3853	1506	501	56461.8	5.39	I
A. ipaensis	AiCDPK10	araip.T1IDG	B03	134968498	134974291	5793	1680	559	62974.6	5.73	I
A. ipaensis	AiCDPK11	araip.K8S7D	B04	803121	808127	5006	1653	550	61310.7	5.51	II
A. ipaensis	AiCDPK12	araip.V50JD	B04	5801725	5805669	3944	1590	529	59144.6	6.08	II
A. ipaensis	AiCDPK13	araip.WKM6P	B04	101075324	101079297	3973	1212	403	45603.8	5.23	III
A. ipaensis	AiCDPK14	araip.JGS8U	B05	4503951	4509036	5085	1782	593	67249	9.53	IV
A. ipaensis	AiCDPK15	araip.KL8C5	B05	16068029	16071331	3302	1566	521	58458.9	6.77	II
A. ipaensis	AiCDPK16	araip.TDK1X	B05	117802698	117806928	4230	1734	577	65254	6.09	III
A. ipaensis	AiCDPK17	araip.KU06I	B06	211589	216174	4585	2325	774	87947.9	8.2	II
A. ipaensis	AiCDPK18	araip.3P5TL	B06	4507846	4512011	4165	1617	538	60790	6.96	III
A. ipaensis	AiCDPK19	araip.Q54YF	B07	2824527	2827177	2650	1422	473	53368.9	7.46	II
A. ipaensis	AiCDPK20	araip.3IE6G	B07	2829877	2834142	4265	1668	555	63243.1	6.94	II
A. ipaensis	AiCDPK21	araip.I8I2U	B08	128021468	128024372	2904	1434	477	53818.9	5.06	I
A. ipaensis	AiCDPK22	araip.79R74	B09	136893335	136896640	3305	1491	496	55743.1	5.12	I
A. ipaensis	AiCDPK23	araip.BMG9B	B10	130271445	130275144	3699	1791	596	66929.3	5.17	I

## Sheet: Table S5
Table S5. Analysis of the ten conserved motifs of AhCDPK proteins in peanut
Motif	Logo	Sequence	Width	Motif
1		FTDIVGSPYYVAPEVLKRNYGPEVDVWSAGVILYILLCGVPPFWAETEQGIFDAILRGKJDFSSEPWPSISDSAKDLVRKMLDPDPKKRJTAHZVLEHPWIQEDG	105	PKD
2		EEEEJKELFQAFDTDNSGTITYEEFKAAL	29	CaMLD
3		GHYTERAAAKLARTIVEVVHACHSLGVMHRDLKPENFLFASKDEBAPLKATDFGLSVFFKPGEV	64	PKD
4		EDVRREVQIMHHLSGHPNIVELKGAYEDDSAVHLVMELCAGGELFDRIIAK	51	PKD
5		BIKDRYTLGRELGRGQFGVTYLCTEKATGEQYACKSISKRKLVTKED	47	PKD
6		VLSRLKQFSAMNKLKKMALRVIAENLSEE	29	JD
7		TGTDWRKASRQYSRERFNSLSLKLMKDGS	29
8		MGNCCSSPAASKAESTKNSFN	21	VNTD
9		QSKRPQPVKINAHHHHHYQQEQEKQQTTQQTVRPEZ	36	VNTD
10		PPRPAPTPAPAPAPPAKPAPIGVVLGRPM	29	VNTD

## Sheet: Table S6
Table S6. Details of various structural features in tertiary structure of AhCDPK proteins
Gene name	Template	Sequence Identity (%)	Coverage	GMQE	Range	Method	Found By	Description
AhCDPK1	A0A2P5B1J3.1.A	86.355	0.981	0.823	6-518	AlphaFold v2	AFDB search	Serine/threonine protein kinase
AhCDPK2	I1JWZ6.1.A	88.342	0.993	0.754	1-553	AlphaFold v2	AFDB search	Calcium-dependent protein kinase
AhCDPK3	A0A0R0HX26.1.A	89.483	0.993	0.748	1-584	AlphaFold v2	AFDB search	Uncharacterized protein
AhCDPK4	I1KKF7.1.A	92.264	0.989	0.754	1-532	AlphaFold v2	AFDB search	Calcium-dependent protein kinase 13
AhCDPK5	I1L9Q2.1.A	80.847	0.942	0.692	1-623	AlphaFold v2	AFDB search	Uncharacterized protein
AhCDPK6	K7LI39.1.A	79.522	0.881	0.666	1-665	AlphaFold v2	AFDB search	Uncharacterized protein
AhCDPK7	I1LQF3.1.A	79.395	0.967	0.762	1-547	AlphaFold v2	AFDB search	Calcium-dependent protein kinase 24
AhCDPK8	I1KBT7.1.A	89.249	0.984	0.822	2-494	AlphaFold v2	AFDB search	Calcium-dependent protein kinase SK5
AhCDPK9	I1M631.1.A	93.852	0.989	0.755	1-559	AlphaFold v2	AFDB search	Uncharacterized protein
AhCDPK10	I1M756.1.A	82.732	0.953	0.772	1-549	AlphaFold v2	AFDB search	Calcium-dependent protein kinase
AhCDPK11	I1MR60.1.A	84.34	0.991	0.794	1-534	AlphaFold v2	AFDB search	Uncharacterized protein
AhCDPK12	I1KKF7.1.A	94.549	0.985	0.749	1-537	AlphaFold v2	AFDB search	Calcium-dependent protein kinase 13
AhCDPK13	A0A2P5B1J3.1.A	84.767	0.941	0.749	1-593	AlphaFold v2	AFDB search	Serine/threonine protein kinase
AhCDPK14	I1K6C6.1.A	90.215	0.981	0.788	3-521	AlphaFold v2	AFDB search	Uncharacterized protein
AhCDPK15	I1JWZ6.1.A	89.908	0.961	0.734	1-567	AlphaFold v2	AFDB search	Calcium-dependent protein kinase
AhCDPK16	K7LIL0.1.A	85.524	0.976	0.769	1-538	AlphaFold v2	AFDB search	Calcium-dependent protein kinase
AhCDPK17	V7CTL0.1.A	76.064	0.986	0.714	1-763	AlphaFold v2	AFDB search	Calcium-dependent protein kinase 29
AhCDPK18	A0A445C3G4.1.A	100	1	0.83	1-485	AlphaFold v2	AFDB search	Calcium-dependent protein kinase
AhCDPK19	I1M6R1.1.A	85.13	0.962	0.759	1-559	AlphaFold v2	AFDB search	Calcium-dependent protein kinase
AhCDPK20	I1M756.1.A	85.029	0.976	0.795	1-527	AlphaFold v2	AFDB search	Calcium-dependent protein kinase
AhCDPK21	I1KBT7.1.A	89.495	0.976	0.814	4-500	AlphaFold v2	AFDB search	Calcium-dependent protein kinase SK5
AhCDPK22	Q84P28.1.A	90.984	0.984	0.808	1-496	AlphaFold v2	AFDB search	Seed calcium dependent protein kinase b
AhCDPK23	K7LI39.1.A	72.664	0.995	0.758	1-581	AlphaFold v2	AFDB search	Uncharacterized protein
AhCDPK24	A0A2P5B1J3.1.A	88.247	0.989	0.823	1-520	AlphaFold v2	AFDB search	Serine/threonine protein kinase
AhCDPK25	I1JWZ6.1.A	88.525	0.993	0.754	1-553	AlphaFold v2	AFDB search	Calcium-dependent protein kinase
AhCDPK26	I1KKF7.1.A	92.642	0.989	0.754	1-532	AlphaFold v2	AFDB search	Calcium-dependent protein kinase 13
AhCDPK27	I1L9Q2.1.A	80.508	0.942	0.692	1-623	AlphaFold v2	AFDB search	Uncharacterized protein
AhCDPK28	K7LI39.1.A	79.487	0.944	0.714	1-620	AlphaFold v2	AFDB search	Uncharacterized protein
AhCDPK29	I1M756.1.A	84.837	0.976	0.795	1-527	AlphaFold v2	AFDB search	Calcium-dependent protein kinase
AhCDPK30	I1LQF3.1.A	79.395	0.967	0.762	1-547	AlphaFold v2	AFDB search	Calcium-dependent protein kinase 24
AhCDPK31	I1KBT7.1.A	89.249	0.974	0.814	2-494	AlphaFold v2	AFDB search	Calcium-dependent protein kinase SK5
AhCDPK32	I1M756.1.A	82.824	0.958	0.776	1-543	AlphaFold v2	AFDB search	Calcium-dependent protein kinase
AhCDPK33	A0A0R0JFP2.1.A	84.321	0.941	0.754	1-525	AlphaFold v2	AFDB search	Uncharacterized protein
AhCDPK34	I1KKF7.1.A	94.549	0.985	0.749	1-537	AlphaFold v2	AFDB search	Calcium-dependent protein kinase 13
AhCDPK35	A0A2P5B1J3.1.A	84.767	0.941	0.749	1-593	AlphaFold v2	AFDB search	Serine/threonine protein kinase
AhCDPK36	I1K6C6.1.A	90.607	0.981	0.788	3-521	AlphaFold v2	AFDB search	Uncharacterized protein
AhCDPK37	I1JWZ6.1.A	89.908	0.961	0.734	1-567	AlphaFold v2	AFDB search	Calcium-dependent protein kinase
AhCDPK38	V7CTL0.1.A	74.77	0.983	0.709	1-774	AlphaFold v2	AFDB search	Calcium-dependent protein kinase 29
AhCDPK39	I1JNE0.1.A	89.057	0.985	0.766	1-535	AlphaFold v2	AFDB search	Calcium-dependent protein kinase
AhCDPK40	I1M631.1.A	94.213	0.988	0.753	1-560	AlphaFold v2	AFDB search	Uncharacterized protein
AhCDPK41	A0A445C3G4.1.A	98.936	0.989	0.821	1-470	AlphaFold v2	AFDB search	Calcium-dependent protein kinase
AhCDPK42	I1M6R1.1.A	84.944	0.969	0.764	1-555	AlphaFold v2	AFDB search	Calcium-dependent protein kinase
AhCDPK43	I1KBT7.1.A	89.495	0.976	0.814	4-500	AlphaFold v2	AFDB search	Calcium-dependent protein kinase SK5
AhCDPK44	Q84P28.1.A	90.984	0.984	0.808	1-496	AlphaFold v2	AFDB search	Seed calcium dependent protein kinase b
AhCDPK45	K7LI39.1.A	73.137	0.995	0.759	1-580	AlphaFold v2	AFDB search	Uncharacterized protein

## Sheet: Table S7
Table S7. Gene duplication of AhCDPKs
Seq_1	Seq_2	Ka	Ks	Ka/Ks	Time (Mya)	Type of duplication
AhCDPK41	AhCDPK42	0.237686	0.549919	0.432219	33.862	Tandem
AhCDPK18	AhCDPK19	0.231196	0.564678	0.40943	34.7708	Tandem
AhCDPK13	AhCDPK1	0.0663476	0.859203	0.0772199	52.9066	Segmentally
AhCDPK15	AhCDPK2	0.0913218	0.894625	0.102078	55.0877	Segmentally
AhCDPK18	AhCDPK11	0.279145	1.33529	0.209051	82.2226	Segmentally
AhCDPK20	AhCDPK10	0.11755	1.19904	0.0980363	73.8326	Segmentally
AhCDPK21	AhCDPK8	0.0832955	0.864709	0.0963278	53.2456	Segmentally
AhCDPK34	AhCDPK26	0.0476483	0.637761	0.0747119	39.271	Segmentally
AhCDPK35	AhCDPK24	0.0689023	0.863696	0.0797761	53.1833	Segmentally
AhCDPK37	AhCDPK25	0.0871153	0.935587	0.0931129	57.61	Segmentally
AhCDPK4	AhCDPK12	0.0485182	0.663134	0.073165	40.8334	Segmentally
AhCDPK43	AhCDPK31	0.0800117	0.935938	0.0854883	57.6316	Segmentally
AhCDPK45	AhCDPK28	0.169811	0.762258	0.222774	46.9371	Segmentally
AhCDPK6	AhCDPK23	0.182781	0.739984	0.247007	45.5655	Segmentally
AhCDPK14	AhCDPK36	0.00331446	0.0259019	0.127962	1.59494	whole-genome duplications
AhCDPK15	AhCDPK25	0.0903997	0.905256	0.099861	55.7424	whole-genome duplications
AhCDPK17	AhCDPK38	0.00620188	0.0219723	0.282259	1.35297	whole-genome duplications
AhCDPK18	AhCDPK33	0.285702	1.28629	0.222114	79.2048	whole-genome duplications
AhCDPK18	AhCDPK41	0.0112118	0.0321629	0.348595	1.98047	whole-genome duplications
AhCDPK2	AhCDPK25	0.000780234	0.0242827	0.0321313	1.49524	whole-genome duplications
AhCDPK20	AhCDPK32	0.128917	1.17861	0.109381	72.5742	whole-genome duplications
AhCDPK22	AhCDPK44	0	0.028507	0	1.75536	whole-genome duplications
AhCDPK24	AhCDPK1	0	0.0230013	0	1.41634	whole-genome duplications
AhCDPK24	AhCDPK13	0.0689023	0.863696	0.0797761	53.1833	whole-genome duplications
AhCDPK26	AhCDPK12	0.0467927	0.631148	0.0741391	38.8638	whole-genome duplications
AhCDPK27	AhCDPK5	0.00208213	0.0280954	0.0741094	1.73001	whole-genome duplications
AhCDPK27	AhCDPK6	0.298004	2.03623	0.146351	125.384	whole-genome duplications
AhCDPK28	AhCDPK23	0.17029	0.765989	0.222313	47.1668	whole-genome duplications
AhCDPK28	AhCDPK6	0.00276881	0.0246328	0.112403	1.5168	whole-genome duplications
AhCDPK31	AhCDPK21	0.0818508	0.920204	0.0889486	56.6628	whole-genome duplications
AhCDPK31	AhCDPK8	0.00256484	0.0245421	0.104508	1.51121	whole-genome duplications
AhCDPK32	AhCDPK10	0.0031389	0.0575546	0.0545378	3.544	whole-genome duplications
AhCDPK33	AhCDPK11	0.01592	0.0370171	0.430072	2.27938	whole-genome duplications
AhCDPK34	AhCDPK12	0.000798775	0.022096	0.0361503	1.36059	whole-genome duplications
AhCDPK35	AhCDPK1	0.0663476	0.859203	0.0772199	52.9066	whole-genome duplications
AhCDPK35	AhCDPK13	0	0	NaN	0	whole-genome duplications
AhCDPK37	AhCDPK15	0.0053249	0.0266636	0.199707	1.64184	whole-genome duplications
AhCDPK37	AhCDPK2	0.0880331	0.9061	0.097156	55.7944	whole-genome duplications
AhCDPK39	AhCDPK16	0.000795914	0.0285545	0.0278735	1.75828	whole-genome duplications
AhCDPK4	AhCDPK26	0.00485177	0.039115	0.124039	2.40856	whole-genome duplications
AhCDPK4	AhCDPK34	0.0493757	0.67004	0.0736906	41.2586	whole-genome duplications
AhCDPK40	AhCDPK9	0.00153492	0.0080936	0.189646	0.498375	whole-genome duplications
AhCDPK43	AhCDPK21	0.00338673	0.0427053	0.0793046	2.62964	whole-genome duplications
AhCDPK43	AhCDPK8	0.0814537	0.879453	0.0926186	54.1535	whole-genome duplications
AhCDPK45	AhCDPK23	0.00443788	0.0211282	0.210046	1.30099	whole-genome duplications
AhCDPK45	AhCDPK6	0.182302	0.736448	0.247543	45.3478	whole-genome duplications
AhCDPK7	AhCDPK30	0.0031177	0.0199632	0.156173	1.22926	whole-genome duplications

## Sheet: Table S8
Table S8. Orthologous CDPK gene pairs between cultivated peanut and its two diploid ancestors
Seq_1	Seq_2	Ka	Ks	Ka/Ks	Time (Mya)
AdCDPK1	AhCDPK1	0	0	NaN	0
AdCDPK2	AhCDPK2	0	0.00532625	0	0.327971
AdCDPK12	AhCDPK1	NaN	NaN	NaN	NaN
AdCDPK14	AhCDPK2	0.0975116	0.909262	0.107243	55.989
AdCDPK4	AhCDPK4	0.00242196	0.00821176	0.294938	0.50565
AdCDPK5	AhCDPK5	0	0	NaN	0
AdCDPK6	AhCDPK6	0	0.00264667	0	0.162972
AdCDPK11	AhCDPK4	NaN	NaN	NaN	NaN
AdCDPK22	AhCDPK6	0.210487	0.773243	0.272213	47.6135
AdCDPK7	AhCDPK7	0.000778614	0.00847467	0.0918755	0.521839
AdCDPK4	AhCDPK12	0.0459348	0.677014	0.0678492	41.688
AdCDPK9	AhCDPK10	0.00155179	0.0165829	0.0935778	1.02111
AdCDPK10	AhCDPK11	0.000799041	0.00855116	0.0934424	0.526549
AdCDPK11	AhCDPK12	0	0.00272604	0	0.167859
AdCDPK19	AhCDPK10	NaN	NaN	NaN	NaN
AdCDPK1	AhCDPK13	0.0663476	0.859203	0.0772199	52.9066
AdCDPK14	AhCDPK15	0.0109447	0.0324146	0.337646	1.99597
AdCDPK12	AhCDPK13	0.00217944	0.0305775	0.071276	1.88285
AdCDPK13	AhCDPK14	0.000827244	0	NaN	0
AdCDPK15	AhCDPK16	0	0.0314482	0	1.93646
AdCDPK16	AhCDPK17	0	0	NaN	0
AdCDPK9	AhCDPK20	0.119994	1.17143	0.102434	72.1323
AdCDPK18	AhCDPK18	0.0345848	0.0646638	0.53484	3.98176
AdCDPK19	AhCDPK20	0.000800747	0.00569533	0.140597	0.350698
AdCDPK20	AhCDPK21	0.000844833	0	NaN	0
AdCDPK21	AhCDPK22	0	0.00311527	0	0.191827
AdCDPK6	AhCDPK23	0.173102	0.762015	0.227163	46.9221
AdCDPK22	AhCDPK23	0.0191903	0.0381513	0.503004	2.34922
AdCDPK1	AhCDPK24	0	0.0230013	0	1.41634
AdCDPK12	AhCDPK24	NaN	NaN	NaN	NaN
AdCDPK4	AhCDPK26	0.00242164	0.0391332	0.0618818	2.40968
AdCDPK5	AhCDPK27	0.00218473	0.0298671	0.0731485	1.83911
AdCDPK11	AhCDPK26	NaN	NaN	NaN	NaN
AdCDPK7	AhCDPK30	0.00389915	0.0228589	0.170575	1.40757
AdCDPK8	AhCDPK31	NaN	NaN	NaN	NaN
AdCDPK20	AhCDPK31	NaN	NaN	NaN	NaN
AdCDPK4	AhCDPK34	0.0467895	0.684056	0.0684	42.1217
AdCDPK10	AhCDPK33	NaN	NaN	NaN	NaN
AdCDPK9	AhCDPK32	0.00392722	0.0574719	0.068333	3.53891
AdCDPK11	AhCDPK34	0.000798775	0.0192981	0.0413914	1.18831
AdCDPK19	AhCDPK32	NaN	NaN	NaN	NaN
AdCDPK1	AhCDPK35	0.0663476	0.859203	0.0772199	52.9066
AdCDPK2	AhCDPK37	0.0880207	0.906899	0.0970568	55.8435
AdCDPK12	AhCDPK35	0.00217944	0.0305775	0.071276	1.88285
AdCDPK13	AhCDPK36	0.00414595	0.0258894	0.160141	1.59418
AdCDPK14	AhCDPK37	0.0117673	0.0498167	0.236212	3.06753
AdCDPK16	AhCDPK38	0.00620188	0.0219723	0.282259	1.35297
AdCDPK15	AhCDPK39	0.000795914	0.0256496	0.0310303	1.57941
AdCDPK17	AhCDPK40	0.000765209	0.00809724	0.0945023	0.498599
AdCDPK18	AhCDPK41	0.0503103	0.104029	0.483619	6.40571
AdCDPK8	AhCDPK43	0.081466	0.878614	0.0927211	54.1018
AdCDPK20	AhCDPK43	0.004237	0.0426619	0.0993157	2.62697
AdCDPK21	AhCDPK44	0	0.0252855	0	1.55699
AdCDPK6	AhCDPK45	0.172623	0.758308	0.227642	46.6939
AdCDPK22	AhCDPK45	0.0222313	0.0381175	0.583229	2.34714
AiCDPK2	AhCDPK1	0.0116788	0.0306494	0.381046	1.88728
AiCDPK1	AhCDPK2	0.000780234	0.0242827	0.0321313	1.49524
AiCDPK16	AhCDPK2	0.0880331	0.9061	0.097156	55.7944
AiCDPK14	AhCDPK1	NaN	NaN	NaN	NaN
AiCDPK4	AhCDPK4	0.00485177	0.039115	0.124039	2.40856
AiCDPK5	AhCDPK5	0.00208213	0.0280954	0.0741094	1.73001
AiCDPK6	AhCDPK6	0.00217602	0.0209987	0.103626	1.29303
AiCDPK13	AhCDPK4	NaN	NaN	NaN	NaN
AiCDPK23	AhCDPK6	0.182302	0.729427	0.249926	44.9154
AiCDPK8	AhCDPK7	0.00233675	0.0199726	0.116998	1.22984
AiCDPK4	AhCDPK12	0.0467927	0.631148	0.0741391	38.8638
AiCDPK13	AhCDPK12	0.108513	0.174206	0.6229	10.727
AiCDPK12	AhCDPK11	0.00405051	0.0175318	0.231037	1.07955
AiCDPK11	AhCDPK10	0.00312094	0.0572797	0.054486	3.52708
AiCDPK1	AhCDPK15	0.0903997	0.905256	0.099861	55.7424
AiCDPK2	AhCDPK13	0.0519493	0.785922	0.0660998	48.3942
AiCDPK14	AhCDPK13	0.00145217	0.0331898	0.0437534	2.04371
AiCDPK16	AhCDPK15	0.0053249	0.0266636	0.199707	1.64184
AiCDPK15	AhCDPK14	0.00331446	0.0259019	0.127962	1.59494
AiCDPK18	AhCDPK16	0.000795914	0.0285545	0.0278735	1.75828
AiCDPK17	AhCDPK17	0.00620188	0.0219723	0.282259	1.35297
AiCDPK7	AhCDPK20	0.00240545	0.0288914	0.0832585	1.77903
AiCDPK11	AhCDPK20	0.130154	1.19022	0.109353	73.2896
AiCDPK19	AhCDPK18	NaN	NaN	NaN	NaN
AiCDPK9	AhCDPK21	0.0818508	0.920204	0.0889486	56.6628
AiCDPK21	AhCDPK21	0.00359524	0.0390015	0.0921822	2.40157
AiCDPK22	AhCDPK22	0	0.028507	0	1.75536
AiCDPK6	AhCDPK23	0.190295	0.738933	0.257527	45.5008
AiCDPK23	AhCDPK23	0.00443788	0.0238115	0.186375	1.46623
AiCDPK2	AhCDPK24	0.0116788	0.00475689	2.45514	0.292912
AiCDPK14	AhCDPK24	NaN	NaN	NaN	NaN
AiCDPK4	AhCDPK26	0	0	NaN	0
AiCDPK5	AhCDPK27	0	0	NaN	0
AiCDPK13	AhCDPK26	NaN	NaN	NaN	NaN
AiCDPK7	AhCDPK29	0	0	NaN	0
AiCDPK8	AhCDPK30	0.000777706	0	NaN	0
AiCDPK9	AhCDPK31	NaN	NaN	NaN	NaN
AiCDPK21	AhCDPK31	NaN	NaN	NaN	NaN
AiCDPK4	AhCDPK34	0.0476483	0.637761	0.0747119	39.271
AiCDPK11	AhCDPK32	0	0	NaN	0
AiCDPK12	AhCDPK33	NaN	NaN	NaN	NaN
AiCDPK13	AhCDPK34	0.108524	0.154632	0.701821	9.52165
AiCDPK2	AhCDPK35	0.0519493	0.785922	0.0660998	48.3942
AiCDPK1	AhCDPK37	0.0871153	0.935587	0.0931129	57.61
AiCDPK14	AhCDPK35	0.00145217	0.0331898	0.0437534	2.04371
AiCDPK15	AhCDPK36	0	0	NaN	0
AiCDPK16	AhCDPK37	0	0	NaN	0
AiCDPK17	AhCDPK38	0	0	NaN	0
AiCDPK18	AhCDPK39	0	0	NaN	0
AiCDPK10	AhCDPK40	0.00153492	0.0080936	0.189646	0.498375
AiCDPK19	AhCDPK41	NaN	NaN	NaN	NaN
AiCDPK9	AhCDPK43	0.0800117	0.935938	0.0854883	57.6316
AiCDPK21	AhCDPK43	0	0	NaN	0
AiCDPK22	AhCDPK44	0	0	NaN	0
AiCDPK6	AhCDPK45	0.189812	0.735382	0.258114	45.2821
AiCDPK23	AhCDPK45	0	0.00260643	0	0.160495

## Sheet: Table S9
Table S9. Orthologous CDPK gene pairs among peanut, Arabidopsis and rice.
Seq_1	Seq_2
AtCDPK30	AhCDPK2
AtCDPK10	AhCDPK2
AtCDPK16	AhCDPK1
AtCDPK28	AhCDPK1
AtCDPK13	AhCDPK4
AtCDPK19	AhCDPK11
AtCDPK13	AhCDPK12
AtCDPK31	AhCDPK11
AtCDPK34	AhCDPK11
AtCDPK30	AhCDPK15
AtCDPK16	AhCDPK13
AtCDPK3	AhCDPK14
AtCDPK28	AhCDPK13
AtCDPK14	AhCDPK16
AtCDPK32	AhCDPK16
AtCDPK17	AhCDPK20
AtCDPK34	AhCDPK20
AtCDPK4	AhCDPK22
AtCDPK25	AhCDPK23
AtCDPK28	AhCDPK24
AtCDPK13	AhCDPK26
AtCDPK24	AhCDPK30
AtCDPK19	AhCDPK33
AtCDPK13	AhCDPK34
AtCDPK31	AhCDPK33
AtCDPK34	AhCDPK33
AtCDPK16	AhCDPK35
AtCDPK3	AhCDPK36
AtCDPK28	AhCDPK35
AtCDPK14	AhCDPK39
AtCDPK32	AhCDPK39
AtCDPK5	AhCDPK40
AtCDPK25	AhCDPK45
OsCDPK11	AhCDPK5
OsCDPK10	AhCDPK6
OsCDPK22	AhCDPK7
OsCDPK1	AhCDPK14
OsCDPK2	AhCDPK20
OsCDPK10	AhCDPK23
OsCDPK11	AhCDPK27
OsCDPK22	AhCDPK30
OsCDPK1	AhCDPK36
OsCDPK15	AhCDPK36
OsCDPK12	AhCDPK38

## Sheet: Table S10
Table S10. The cis-acting elements in the promoter regions of AhCDPK genes
Gene	Start	End	Cis-acting elements	Categories
AhCDPK2	409	415	ARE	abiotic stress
AhCDPK3	1886	1892	ARE	abiotic stress
AhCDPK3	1957	1963	ARE	abiotic stress
AhCDPK4	1067	1073	ARE	abiotic stress
AhCDPK4	649	655	ARE	abiotic stress
AhCDPK5	1119	1125	ARE	abiotic stress
AhCDPK6	153	159	ARE	abiotic stress
AhCDPK7	211	217	ARE	abiotic stress
AhCDPK10	46	52	ARE	abiotic stress
AhCDPK11	1603	1609	ARE	abiotic stress
AhCDPK11	614	620	ARE	abiotic stress
AhCDPK12	1071	1077	ARE	abiotic stress
AhCDPK12	141	147	ARE	abiotic stress
AhCDPK12	1727	1733	ARE	abiotic stress
AhCDPK13	1907	1913	ARE	abiotic stress
AhCDPK14	1356	1362	ARE	abiotic stress
AhCDPK14	500	506	ARE	abiotic stress
AhCDPK14	617	623	ARE	abiotic stress
AhCDPK14	755	761	ARE	abiotic stress
AhCDPK15	1703	1709	ARE	abiotic stress
AhCDPK17	1206	1212	ARE	abiotic stress
AhCDPK17	137	143	ARE	abiotic stress
AhCDPK18	1821	1827	ARE	abiotic stress
AhCDPK18	567	573	ARE	abiotic stress
AhCDPK19	277	283	ARE	abiotic stress
AhCDPK20	1423	1429	ARE	abiotic stress
AhCDPK20	1857	1863	ARE	abiotic stress
AhCDPK21	1834	1840	ARE	abiotic stress
AhCDPK21	531	537	ARE	abiotic stress
AhCDPK22	149	155	ARE	abiotic stress
AhCDPK22	416	422	ARE	abiotic stress
AhCDPK23	535	541	ARE	abiotic stress
AhCDPK24	64	70	ARE	abiotic stress
AhCDPK25	1624	1630	ARE	abiotic stress
AhCDPK25	830	836	ARE	abiotic stress
AhCDPK26	1959	1965	ARE	abiotic stress
AhCDPK29	1428	1434	ARE	abiotic stress
AhCDPK29	1857	1863	ARE	abiotic stress
AhCDPK30	1505	1511	ARE	abiotic stress
AhCDPK30	508	514	ARE	abiotic stress
AhCDPK30	71	77	ARE	abiotic stress
AhCDPK31	1426	1432	ARE	abiotic stress
AhCDPK33	1598	1604	ARE	abiotic stress
AhCDPK34	1240	1246	ARE	abiotic stress
AhCDPK34	1345	1351	ARE	abiotic stress
AhCDPK34	1368	1374	ARE	abiotic stress
AhCDPK35	1907	1913	ARE	abiotic stress
AhCDPK36	1269	1275	ARE	abiotic stress
AhCDPK36	1539	1545	ARE	abiotic stress
AhCDPK36	28	34	ARE	abiotic stress
AhCDPK36	727	733	ARE	abiotic stress
AhCDPK37	119	125	ARE	abiotic stress
AhCDPK37	1432	1438	ARE	abiotic stress
AhCDPK37	148	154	ARE	abiotic stress
AhCDPK37	158	164	ARE	abiotic stress
AhCDPK37	226	232	ARE	abiotic stress
AhCDPK37	442	448	ARE	abiotic stress
AhCDPK37	577	583	ARE	abiotic stress
AhCDPK38	1582	1588	ARE	abiotic stress
AhCDPK38	477	483	ARE	abiotic stress
AhCDPK38	683	689	ARE	abiotic stress
AhCDPK40	1486	1492	ARE	abiotic stress
AhCDPK41	1820	1826	ARE	abiotic stress
AhCDPK43	1088	1094	ARE	abiotic stress
AhCDPK43	391	397	ARE	abiotic stress
AhCDPK44	168	174	ARE	abiotic stress
AhCDPK44	435	441	ARE	abiotic stress
AhCDPK44	443	449	ARE	abiotic stress
AhCDPK2	230	236	LTR	abiotic stress
AhCDPK4	684	690	LTR	abiotic stress
AhCDPK6	1213	1219	LTR	abiotic stress
AhCDPK8	1517	1523	LTR	abiotic stress
AhCDPK10	1845	1851	LTR	abiotic stress
AhCDPK11	302	308	LTR	abiotic stress
AhCDPK11	462	468	LTR	abiotic stress
AhCDPK16	875	881	LTR	abiotic stress
AhCDPK24	383	389	LTR	abiotic stress
AhCDPK26	1090	1096	LTR	abiotic stress
AhCDPK26	1277	1283	LTR	abiotic stress
AhCDPK26	707	713	LTR	abiotic stress
AhCDPK28	1691	1697	LTR	abiotic stress
AhCDPK31	1628	1634	LTR	abiotic stress
AhCDPK32	1844	1850	LTR	abiotic stress
AhCDPK32	616	622	LTR	abiotic stress
AhCDPK33	1068	1074	LTR	abiotic stress
AhCDPK36	1030	1036	LTR	abiotic stress
AhCDPK37	1551	1557	LTR	abiotic stress
AhCDPK37	1846	1852	LTR	abiotic stress
AhCDPK39	1006	1012	LTR	abiotic stress
AhCDPK44	1925	1931	LTR	abiotic stress
AhCDPK44	196	202	LTR	abiotic stress
AhCDPK45	1151	1157	LTR	abiotic stress
AhCDPK4	1377	1383	MBS	abiotic stress
AhCDPK5	829	835	MBS	abiotic stress
AhCDPK6	853	859	MBS	abiotic stress
AhCDPK12	1666	1672	MBS	abiotic stress
AhCDPK15	982	988	MBS	abiotic stress
AhCDPK17	364	370	MBS	abiotic stress
AhCDPK17	676	682	MBS	abiotic stress
AhCDPK18	1009	1015	MBS	abiotic stress
AhCDPK28	2	8	MBS	abiotic stress
AhCDPK30	1334	1340	MBS	abiotic stress
AhCDPK33	187	193	MBS	abiotic stress
AhCDPK34	1718	1724	MBS	abiotic stress
AhCDPK37	1251	1257	MBS	abiotic stress
AhCDPK40	1092	1098	MBS	abiotic stress
AhCDPK41	460	466	MBS	abiotic stress
AhCDPK44	1009	1015	MBS	abiotic stress
AhCDPK45	1606	1612	MBS	abiotic stress
AhCDPK1	1978	1984	MYB	abiotic stress
AhCDPK1	1985	1991	MYB	abiotic stress
AhCDPK1	295	301	MYB	abiotic stress
AhCDPK1	1606	1612	Myb	abiotic stress
AhCDPK2	831	837	MYB	abiotic stress
AhCDPK3	1442	1448	MYB	abiotic stress
AhCDPK3	1906	1912	MYB	abiotic stress
AhCDPK3	757	763	MYB	abiotic stress
AhCDPK3	781	787	MYB	abiotic stress
AhCDPK3	963	969	MYB	abiotic stress
AhCDPK3	1299	1305	MYB	abiotic stress
AhCDPK3	172	178	MYB	abiotic stress
AhCDPK3	1339	1345	Myb	abiotic stress
AhCDPK3	1408	1414	Myb	abiotic stress
AhCDPK4	1029	1035	MYB	abiotic stress
AhCDPK4	1377	1383	Myb	abiotic stress
AhCDPK4	1039	1045	MYB	abiotic stress
AhCDPK4	1656	1662	MYB	abiotic stress
AhCDPK4	1916	1922	MYB	abiotic stress
AhCDPK4	1923	1929	MYB	abiotic stress
AhCDPK4	1956	1962	MYB	abiotic stress
AhCDPK4	609	615	MYB	abiotic stress
AhCDPK4	1929	1935	Myb	abiotic stress
AhCDPK4	554	560	Myb	abiotic stress
AhCDPK4	745	751	Myb	abiotic stress
AhCDPK5	829	835	Myb	abiotic stress
AhCDPK5	1332	1338	MYB	abiotic stress
AhCDPK5	1388	1394	MYB	abiotic stress
AhCDPK6	242	248	MYB	abiotic stress
AhCDPK6	904	910	MYB	abiotic stress
AhCDPK6	853	859	Myb	abiotic stress
AhCDPK7	158	164	MYB	abiotic stress
AhCDPK8	1020	1026	MYB	abiotic stress
AhCDPK8	387	393	Myb	abiotic stress
AhCDPK8	560	566	Myb	abiotic stress
AhCDPK8	797	803	Myb	abiotic stress
AhCDPK8	883	889	Myb	abiotic stress
AhCDPK9	811	817	MYB	abiotic stress
AhCDPK9	1422	1428	MYB	abiotic stress
AhCDPK9	817	823	MYB	abiotic stress
AhCDPK9	1304	1310	Myb	abiotic stress
AhCDPK9	1718	1724	Myb	abiotic stress
AhCDPK9	731	737	Myb	abiotic stress
AhCDPK10	108	114	MYB	abiotic stress
AhCDPK10	78	84	MYB	abiotic stress
AhCDPK10	536	542	Myb	abiotic stress
AhCDPK11	1911	1917	MYB	abiotic stress
AhCDPK11	1114	1120	MYB	abiotic stress
AhCDPK11	357	363	MYB	abiotic stress
AhCDPK11	591	597	MYB	abiotic stress
AhCDPK11	998	1004	MYB	abiotic stress
AhCDPK11	1556	1562	Myb	abiotic stress
AhCDPK11	664	670	Myb	abiotic stress
AhCDPK12	1089	1095	MYB	abiotic stress
AhCDPK12	1353	1359	MYB	abiotic stress
AhCDPK12	254	260	MYB	abiotic stress
AhCDPK12	83	89	MYB	abiotic stress
AhCDPK12	1666	1672	Myb	abiotic stress
AhCDPK12	1519	1525	MYB	abiotic stress
AhCDPK12	566	572	MYB	abiotic stress
AhCDPK12	634	640	MYB	abiotic stress
AhCDPK12	658	664	MYB	abiotic stress
AhCDPK12	916	922	MYB	abiotic stress
AhCDPK12	11	17	Myb	abiotic stress
AhCDPK12	459	465	Myb	abiotic stress
AhCDPK13	1662	1668	MYB	abiotic stress
AhCDPK13	721	727	MYB	abiotic stress
AhCDPK13	1398	1404	Myb	abiotic stress
AhCDPK14	1573	1579	MYB	abiotic stress
AhCDPK14	1635	1641	MYB	abiotic stress
AhCDPK14	119	125	MYB	abiotic stress
AhCDPK14	74	80	MYB	abiotic stress
AhCDPK15	1371	1377	MYB	abiotic stress
AhCDPK15	746	752	MYB	abiotic stress
AhCDPK15	982	988	Myb	abiotic stress
AhCDPK16	1604	1610	MYB	abiotic stress
AhCDPK16	563	569	Myb	abiotic stress
AhCDPK17	1023	1029	MYB	abiotic stress
AhCDPK17	298	304	MYB	abiotic stress
AhCDPK17	919	925	MYB	abiotic stress
AhCDPK17	100	106	MYB	abiotic stress
AhCDPK17	1417	1423	MYB	abiotic stress
AhCDPK17	364	370	Myb	abiotic stress
AhCDPK17	676	682	Myb	abiotic stress
AhCDPK17	1877	1883	MYB	abiotic stress
AhCDPK17	457	463	MYB	abiotic stress
AhCDPK18	1009	1015	Myb	abiotic stress
AhCDPK18	1570	1576	MYB	abiotic stress
AhCDPK18	1611	1617	Myb	abiotic stress
AhCDPK18	1788	1794	Myb	abiotic stress
AhCDPK19	344	350	MYB	abiotic stress
AhCDPK19	420	426	MYB	abiotic stress
AhCDPK19	752	758	Myb	abiotic stress
AhCDPK20	1279	1285	MYB	abiotic stress
AhCDPK20	412	418	MYB	abiotic stress
AhCDPK21	633	639	Myb	abiotic stress
AhCDPK23	528	534	MYB	abiotic stress
AhCDPK23	1173	1179	MYB	abiotic stress
AhCDPK23	149	155	MYB	abiotic stress
AhCDPK23	1452	1458	Myb	abiotic stress
AhCDPK23	507	513	Myb	abiotic stress
AhCDPK24	262	268	MYB	abiotic stress
AhCDPK24	1978	1984	MYB	abiotic stress
AhCDPK24	1985	1991	MYB	abiotic stress
AhCDPK24	719	725	MYB	abiotic stress
AhCDPK24	37	43	Myb	abiotic stress
AhCDPK25	1371	1377	MYB	abiotic stress
AhCDPK25	223	229	MYB	abiotic stress
AhCDPK26	1127	1133	MYB	abiotic stress
AhCDPK26	1919	1925	MYB	abiotic stress
AhCDPK26	1071	1077	Myb	abiotic stress
AhCDPK26	1235	1241	Myb	abiotic stress
AhCDPK26	1258	1264	Myb	abiotic stress
AhCDPK28	53	59	MYB	abiotic stress
AhCDPK28	2	8	Myb	abiotic stress
AhCDPK28	1315	1321	Myb	abiotic stress
AhCDPK29	396	402	MYB	abiotic stress
AhCDPK30	16	22	MYB	abiotic stress
AhCDPK30	1334	1340	Myb	abiotic stress
AhCDPK31	634	640	MYB	abiotic stress
AhCDPK31	1481	1487	MYB	abiotic stress
AhCDPK31	167	173	Myb	abiotic stress
AhCDPK31	410	416	Myb	abiotic stress
AhCDPK31	497	503	Myb	abiotic stress
AhCDPK32	1083	1089	MYB	abiotic stress
AhCDPK33	1921	1927	MYB	abiotic stress
AhCDPK33	1908	1914	MYB	abiotic stress
AhCDPK33	187	193	Myb	abiotic stress
AhCDPK33	1551	1557	Myb	abiotic stress
AhCDPK34	1303	1309	MYB	abiotic stress
AhCDPK34	1718	1724	Myb	abiotic stress
AhCDPK34	69	75	MYB	abiotic stress
AhCDPK34	1197	1203	Myb	abiotic stress
AhCDPK35	1662	1668	MYB	abiotic stress
AhCDPK35	721	727	MYB	abiotic stress
AhCDPK35	1398	1404	Myb	abiotic stress
AhCDPK36	1672	1678	MYB	abiotic stress
AhCDPK36	336	342	MYB	abiotic stress
AhCDPK36	704	710	MYB	abiotic stress
AhCDPK36	1279	1285	MYB	abiotic stress
AhCDPK36	1750	1756	MYB	abiotic stress
AhCDPK37	37	43	MYB	abiotic stress
AhCDPK37	1482	1488	MYB	abiotic stress
AhCDPK37	1627	1633	MYB	abiotic stress
AhCDPK37	1251	1257	Myb	abiotic stress
AhCDPK37	1126	1132	Myb	abiotic stress
AhCDPK37	1138	1144	Myb	abiotic stress
AhCDPK37	1299	1305	Myb	abiotic stress
AhCDPK37	144	150	Myb	abiotic stress
AhCDPK37	1801	1807	Myb	abiotic stress
AhCDPK38	543	549	MYB	abiotic stress
AhCDPK38	1840	1846	MYB	abiotic stress
AhCDPK38	456	462	MYB	abiotic stress
AhCDPK38	340	346	Myb	abiotic stress
AhCDPK39	1600	1606	MYB	abiotic stress
AhCDPK39	695	701	Myb	abiotic stress
AhCDPK40	706	712	MYB	abiotic stress
AhCDPK40	14	20	MYB	abiotic stress
AhCDPK40	1729	1735	MYB	abiotic stress
AhCDPK40	34	40	MYB	abiotic stress
AhCDPK40	1092	1098	Myb	abiotic stress
AhCDPK40	1447	1453	MYB	abiotic stress
AhCDPK40	44	50	MYB	abiotic stress
AhCDPK40	1329	1335	Myb	abiotic stress
AhCDPK40	1718	1724	Myb	abiotic stress
AhCDPK40	281	287	Myb	abiotic stress
AhCDPK41	460	466	Myb	abiotic stress
AhCDPK41	1067	1073	MYB	abiotic stress
AhCDPK41	1664	1670	MYB	abiotic stress
AhCDPK41	1103	1109	Myb	abiotic stress
AhCDPK41	1787	1793	Myb	abiotic stress
AhCDPK42	34	40	MYB	abiotic stress
AhCDPK42	689	695	Myb	abiotic stress
AhCDPK43	1755	1761	MYB	abiotic stress
AhCDPK43	628	634	Myb	abiotic stress
AhCDPK44	1198	1204	MYB	abiotic stress
AhCDPK44	1538	1544	MYB	abiotic stress
AhCDPK44	1009	1015	Myb	abiotic stress
AhCDPK44	1962	1968	MYB	abiotic stress
AhCDPK45	1606	1612	Myb	abiotic stress
AhCDPK45	1328	1334	MYB	abiotic stress
AhCDPK45	1510	1516	MYB	abiotic stress
AhCDPK45	764	770	MYB	abiotic stress
AhCDPK45	1005	1011	Myb	abiotic stress
AhCDPK45	143	149	Myb	abiotic stress
AhCDPK3	1442	1448	Myb-binding site	abiotic stress
AhCDPK3	1906	1912	Myb-binding site	abiotic stress
AhCDPK8	1020	1026	Myb-binding site	abiotic stress
AhCDPK10	108	114	Myb-binding site	abiotic stress
AhCDPK10	78	84	Myb-binding site	abiotic stress
AhCDPK14	1573	1579	Myb-binding site	abiotic stress
AhCDPK17	1023	1029	Myb-binding site	abiotic stress
AhCDPK17	298	304	Myb-binding site	abiotic stress
AhCDPK17	919	925	Myb-binding site	abiotic stress
AhCDPK25	1371	1377	Myb-binding site	abiotic stress
AhCDPK31	634	640	Myb-binding site	abiotic stress
AhCDPK33	1921	1927	Myb-binding site	abiotic stress
AhCDPK36	1672	1678	Myb-binding site	abiotic stress
AhCDPK36	336	342	Myb-binding site	abiotic stress
AhCDPK36	704	710	Myb-binding site	abiotic stress
AhCDPK37	37	43	Myb-binding site	abiotic stress
AhCDPK40	706	712	Myb-binding site	abiotic stress
AhCDPK42	34	40	Myb-binding site	abiotic stress
AhCDPK43	1755	1761	Myb-binding site	abiotic stress
AhCDPK44	1198	1204	Myb-binding site	abiotic stress
AhCDPK1	1978	1984	MYB-like sequence	abiotic stress
AhCDPK1	1985	1991	MYB-like sequence	abiotic stress
AhCDPK1	295	301	MYB-like sequence	abiotic stress
AhCDPK2	831	837	MYB-like sequence	abiotic stress
AhCDPK3	1299	1305	MYB-like sequence	abiotic stress
AhCDPK3	172	178	MYB-like sequence	abiotic stress
AhCDPK4	1039	1045	MYB-like sequence	abiotic stress
AhCDPK4	1656	1662	MYB-like sequence	abiotic stress
AhCDPK4	1916	1922	MYB-like sequence	abiotic stress
AhCDPK4	1923	1929	MYB-like sequence	abiotic stress
AhCDPK4	1956	1962	MYB-like sequence	abiotic stress
AhCDPK4	609	615	MYB-like sequence	abiotic stress
AhCDPK5	1332	1338	MYB-like sequence	abiotic stress
AhCDPK5	1388	1394	MYB-like sequence	abiotic stress
AhCDPK9	1422	1428	MYB-like sequence	abiotic stress
AhCDPK9	817	823	MYB-like sequence	abiotic stress
AhCDPK11	1114	1120	MYB-like sequence	abiotic stress
AhCDPK11	357	363	MYB-like sequence	abiotic stress
AhCDPK11	591	597	MYB-like sequence	abiotic stress
AhCDPK11	998	1004	MYB-like sequence	abiotic stress
AhCDPK12	1519	1525	MYB-like sequence	abiotic stress
AhCDPK12	566	572	MYB-like sequence	abiotic stress
AhCDPK12	634	640	MYB-like sequence	abiotic stress
AhCDPK12	658	664	MYB-like sequence	abiotic stress
AhCDPK12	916	922	MYB-like sequence	abiotic stress
AhCDPK14	119	125	MYB-like sequence	abiotic stress
AhCDPK14	74	80	MYB-like sequence	abiotic stress
AhCDPK16	1604	1610	MYB-like sequence	abiotic stress
AhCDPK17	1877	1883	MYB-like sequence	abiotic stress
AhCDPK17	457	463	MYB-like sequence	abiotic stress
AhCDPK18	1570	1576	MYB-like sequence	abiotic stress
AhCDPK19	344	350	MYB-like sequence	abiotic stress
AhCDPK19	420	426	MYB-like sequence	abiotic stress
AhCDPK23	1173	1179	MYB-like sequence	abiotic stress
AhCDPK23	149	155	MYB-like sequence	abiotic stress
AhCDPK24	1978	1984	MYB-like sequence	abiotic stress
AhCDPK24	1985	1991	MYB-like sequence	abiotic stress
AhCDPK24	719	725	MYB-like sequence	abiotic stress
AhCDPK26	1127	1133	MYB-like sequence	abiotic stress
AhCDPK26	1919	1925	MYB-like sequence	abiotic stress
AhCDPK31	1481	1487	MYB-like sequence	abiotic stress
AhCDPK32	1083	1089	MYB-like sequence	abiotic stress
AhCDPK34	69	75	MYB-like sequence	abiotic stress
AhCDPK36	1750	1756	MYB-like sequence	abiotic stress
AhCDPK38	1840	1846	MYB-like sequence	abiotic stress
AhCDPK38	456	462	MYB-like sequence	abiotic stress
AhCDPK39	1600	1606	MYB-like sequence	abiotic stress
AhCDPK40	1447	1453	MYB-like sequence	abiotic stress
AhCDPK40	44	50	MYB-like sequence	abiotic stress
AhCDPK41	1067	1073	MYB-like sequence	abiotic stress
AhCDPK41	1664	1670	MYB-like sequence	abiotic stress
AhCDPK44	1962	1968	MYB-like sequence	abiotic stress
AhCDPK45	1328	1334	MYB-like sequence	abiotic stress
AhCDPK45	1510	1516	MYB-like sequence	abiotic stress
AhCDPK45	764	770	MYB-like sequence	abiotic stress
AhCDPK1	872	878	MYC	abiotic stress
AhCDPK2	209	215	MYC	abiotic stress
AhCDPK2	10	16	MYC	abiotic stress
AhCDPK2	699	705	MYC	abiotic stress
AhCDPK2	756	762	MYC	abiotic stress
AhCDPK4	734	740	MYC	abiotic stress
AhCDPK4	615	621	MYC	abiotic stress
AhCDPK4	462	468	MYC	abiotic stress
AhCDPK4	653	659	MYC	abiotic stress
AhCDPK4	843	849	MYC	abiotic stress
AhCDPK4	358	365	Myc	abiotic stress
AhCDPK5	67	73	MYC	abiotic stress
AhCDPK5	74	80	MYC	abiotic stress
AhCDPK5	1328	1334	MYC	abiotic stress
AhCDPK5	1147	1154	Myc	abiotic stress
AhCDPK5	160	167	Myc	abiotic stress
AhCDPK5	1771	1778	Myc	abiotic stress
AhCDPK5	340	347	Myc	abiotic stress
AhCDPK6	160	166	MYC	abiotic stress
AhCDPK6	413	419	MYC	abiotic stress
AhCDPK6	339	345	MYC	abiotic stress
AhCDPK8	621	627	MYC	abiotic stress
AhCDPK8	1626	1632	MYC	abiotic stress
AhCDPK8	1854	1860	MYC	abiotic stress
AhCDPK9	723	729	MYC	abiotic stress
AhCDPK9	1056	1062	MYC	abiotic stress
AhCDPK9	319	325	MYC	abiotic stress
AhCDPK9	335	341	MYC	abiotic stress
AhCDPK10	1393	1399	MYC	abiotic stress
AhCDPK10	1209	1215	MYC	abiotic stress
AhCDPK10	1801	1807	MYC	abiotic stress
AhCDPK10	1819	1825	MYC	abiotic stress
AhCDPK10	680	686	MYC	abiotic stress
AhCDPK10	1080	1087	Myc	abiotic stress
AhCDPK10	980	987	Myc	abiotic stress
AhCDPK11	310	316	MYC	abiotic stress
AhCDPK11	217	223	MYC	abiotic stress
AhCDPK11	815	821	MYC	abiotic stress
AhCDPK12	1425	1431	MYC	abiotic stress
AhCDPK12	724	730	MYC	abiotic stress
AhCDPK12	1875	1881	MYC	abiotic stress
AhCDPK13	1117	1123	MYC	abiotic stress
AhCDPK13	1782	1789	Myc	abiotic stress
AhCDPK14	584	590	MYC	abiotic stress
AhCDPK14	1600	1607	Myc	abiotic stress
AhCDPK15	842	848	MYC	abiotic stress
AhCDPK15	177	183	MYC	abiotic stress
AhCDPK15	782	789	Myc	abiotic stress
AhCDPK16	1699	1705	MYC	abiotic stress
AhCDPK16	218	224	MYC	abiotic stress
AhCDPK16	1435	1442	Myc	abiotic stress
AhCDPK16	1992	1999	Myc	abiotic stress
AhCDPK17	1192	1198	MYC	abiotic stress
AhCDPK17	1722	1728	MYC	abiotic stress
AhCDPK17	195	202	Myc	abiotic stress
AhCDPK18	1411	1417	MYC	abiotic stress
AhCDPK18	1219	1225	MYC	abiotic stress
AhCDPK18	1524	1530	MYC	abiotic stress
AhCDPK18	1721	1728	Myc	abiotic stress
AhCDPK18	1961	1968	Myc	abiotic stress
AhCDPK19	199	205	MYC	abiotic stress
AhCDPK20	1047	1053	MYC	abiotic stress
AhCDPK20	937	943	MYC	abiotic stress
AhCDPK21	527	533	MYC	abiotic stress
AhCDPK21	1225	1231	MYC	abiotic stress
AhCDPK22	1161	1167	MYC	abiotic stress
AhCDPK22	870	876	MYC	abiotic stress
AhCDPK22	1443	1449	MYC	abiotic stress
AhCDPK22	1090	1096	MYC	abiotic stress
AhCDPK22	1826	1832	MYC	abiotic stress
AhCDPK22	349	356	Myc	abiotic stress
AhCDPK23	1419	1425	MYC	abiotic stress
AhCDPK23	1664	1670	MYC	abiotic stress
AhCDPK23	1358	1364	MYC	abiotic stress
AhCDPK23	1709	1715	MYC	abiotic stress
AhCDPK23	609	615	MYC	abiotic stress
AhCDPK23	1768	1775	Myc	abiotic stress
AhCDPK24	1725	1731	MYC	abiotic stress
AhCDPK24	398	404	MYC	abiotic stress
AhCDPK24	169	175	MYC	abiotic stress
AhCDPK24	205	211	MYC	abiotic stress
AhCDPK24	275	282	Myc	abiotic stress
AhCDPK25	108	114	MYC	abiotic stress
AhCDPK25	244	250	MYC	abiotic stress
AhCDPK25	423	429	MYC	abiotic stress
AhCDPK26	1895	1901	MYC	abiotic stress
AhCDPK26	1133	1139	MYC	abiotic stress
AhCDPK26	676	682	MYC	abiotic stress
AhCDPK26	76	82	MYC	abiotic stress
AhCDPK26	1082	1088	MYC	abiotic stress
AhCDPK26	1151	1157	MYC	abiotic stress
AhCDPK26	1269	1275	MYC	abiotic stress
AhCDPK26	1355	1361	MYC	abiotic stress
AhCDPK26	1659	1665	MYC	abiotic stress
AhCDPK26	846	852	MYC	abiotic stress
AhCDPK26	824	831	Myc	abiotic stress
AhCDPK27	798	804	MYC	abiotic stress
AhCDPK27	294	300	MYC	abiotic stress
AhCDPK27	304	311	Myc	abiotic stress
AhCDPK27	86	93	Myc	abiotic stress
AhCDPK28	1798	1805	Myc	abiotic stress
AhCDPK29	910	916	MYC	abiotic stress
AhCDPK31	1885	1891	MYC	abiotic stress
AhCDPK31	1737	1743	MYC	abiotic stress
AhCDPK32	680	686	MYC	abiotic stress
AhCDPK32	780	786	MYC	abiotic stress
AhCDPK32	1818	1824	MYC	abiotic stress
AhCDPK33	260	266	MYC	abiotic stress
AhCDPK33	1107	1113	MYC	abiotic stress
AhCDPK34	1855	1861	MYC	abiotic stress
AhCDPK34	562	568	MYC	abiotic stress
AhCDPK35	1117	1123	MYC	abiotic stress
AhCDPK35	1782	1789	Myc	abiotic stress
AhCDPK36	1463	1469	MYC	abiotic stress
AhCDPK37	1443	1449	MYC	abiotic stress
AhCDPK37	516	522	MYC	abiotic stress
AhCDPK37	846	852	MYC	abiotic stress
AhCDPK37	1372	1379	Myc	abiotic stress
AhCDPK38	116	122	MYC	abiotic stress
AhCDPK38	1552	1558	MYC	abiotic stress
AhCDPK38	305	311	MYC	abiotic stress
AhCDPK38	798	805	Myc	abiotic stress
AhCDPK38	997	1004	Myc	abiotic stress
AhCDPK39	1692	1698	MYC	abiotic stress
AhCDPK39	351	357	MYC	abiotic stress
AhCDPK39	441	447	MYC	abiotic stress
AhCDPK39	1430	1437	Myc	abiotic stress
AhCDPK39	1992	1999	Myc	abiotic stress
AhCDPK40	443	449	MYC	abiotic stress
AhCDPK40	181	187	MYC	abiotic stress
AhCDPK40	657	663	MYC	abiotic stress
AhCDPK40	128	135	Myc	abiotic stress
AhCDPK41	882	888	MYC	abiotic stress
AhCDPK41	1286	1292	MYC	abiotic stress
AhCDPK41	1021	1027	MYC	abiotic stress
AhCDPK41	670	676	MYC	abiotic stress
AhCDPK41	1720	1727	Myc	abiotic stress
AhCDPK41	1961	1968	Myc	abiotic stress
AhCDPK42	133	140	Myc	abiotic stress
AhCDPK43	516	522	MYC	abiotic stress
AhCDPK43	227	233	MYC	abiotic stress
AhCDPK43	277	283	MYC	abiotic stress
AhCDPK43	405	411	MYC	abiotic stress
AhCDPK43	1032	1038	MYC	abiotic stress
AhCDPK43	195	201	MYC	abiotic stress
AhCDPK44	889	895	MYC	abiotic stress
AhCDPK44	1463	1469	MYC	abiotic stress
AhCDPK44	1107	1113	MYC	abiotic stress
AhCDPK44	1832	1838	MYC	abiotic stress
AhCDPK44	279	286	Myc	abiotic stress
AhCDPK45	1224	1230	MYC	abiotic stress
AhCDPK45	972	978	MYC	abiotic stress
AhCDPK45	4	10	MYC	abiotic stress
AhCDPK45	911	917	MYC	abiotic stress
AhCDPK45	1768	1775	Myc	abiotic stress
AhCDPK2	457	462	STRE	abiotic stress
AhCDPK2	528	533	STRE	abiotic stress
AhCDPK3	92	97	STRE	abiotic stress
AhCDPK4	50	55	STRE	abiotic stress
AhCDPK5	1245	1250	STRE	abiotic stress
AhCDPK6	11	16	STRE	abiotic stress
AhCDPK6	1440	1445	STRE	abiotic stress
AhCDPK6	1505	1510	STRE	abiotic stress
AhCDPK7	1351	1356	STRE	abiotic stress
AhCDPK10	105	110	STRE	abiotic stress
AhCDPK10	1669	1674	STRE	abiotic stress
AhCDPK12	1374	1379	STRE	abiotic stress
AhCDPK12	1401	1406	STRE	abiotic stress
AhCDPK12	492	497	STRE	abiotic stress
AhCDPK13	1689	1694	STRE	abiotic stress
AhCDPK14	1107	1112	STRE	abiotic stress
AhCDPK16	6	11	STRE	abiotic stress
AhCDPK17	1818	1823	STRE	abiotic stress
AhCDPK17	1837	1842	STRE	abiotic stress
AhCDPK17	1856	1861	STRE	abiotic stress
AhCDPK18	399	404	STRE	abiotic stress
AhCDPK18	588	593	STRE	abiotic stress
AhCDPK20	873	878	STRE	abiotic stress
AhCDPK22	1063	1068	STRE	abiotic stress
AhCDPK22	1217	1222	STRE	abiotic stress
AhCDPK23	311	316	STRE	abiotic stress
AhCDPK23	342	347	STRE	abiotic stress
AhCDPK26	197	202	STRE	abiotic stress
AhCDPK26	581	586	STRE	abiotic stress
AhCDPK26	716	721	STRE	abiotic stress
AhCDPK26	748	753	STRE	abiotic stress
AhCDPK26	806	811	STRE	abiotic stress
AhCDPK26	841	846	STRE	abiotic stress
AhCDPK28	1569	1574	STRE	abiotic stress
AhCDPK28	216	221	STRE	abiotic stress
AhCDPK28	589	594	STRE	abiotic stress
AhCDPK28	654	659	STRE	abiotic stress
AhCDPK29	846	851	STRE	abiotic stress
AhCDPK30	1235	1240	STRE	abiotic stress
AhCDPK31	1189	1194	STRE	abiotic stress
AhCDPK32	1064	1069	STRE	abiotic stress
AhCDPK35	1689	1694	STRE	abiotic stress
AhCDPK36	114	119	STRE	abiotic stress
AhCDPK37	1760	1765	STRE	abiotic stress
AhCDPK38	73	78	STRE	abiotic stress
AhCDPK39	144	149	STRE	abiotic stress
AhCDPK41	1270	1275	STRE	abiotic stress
AhCDPK41	1297	1302	STRE	abiotic stress
AhCDPK41	1354	1359	STRE	abiotic stress
AhCDPK44	1080	1085	STRE	abiotic stress
AhCDPK44	1234	1239	STRE	abiotic stress
AhCDPK44	1347	1352	STRE	abiotic stress
AhCDPK45	1729	1734	STRE	abiotic stress
AhCDPK1	1109	1118	TC-rich repeats	abiotic stress
AhCDPK3	616	625	TC-rich repeats	abiotic stress
AhCDPK4	1068	1077	TC-rich repeats	abiotic stress
AhCDPK4	792	801	TC-rich repeats	abiotic stress
AhCDPK5	213	222	TC-rich repeats	abiotic stress
AhCDPK5	1121	1130	TC-rich repeats	abiotic stress
AhCDPK6	1224	1233	TC-rich repeats	abiotic stress
AhCDPK7	1161	1170	TC-rich repeats	abiotic stress
AhCDPK7	1731	1740	TC-rich repeats	abiotic stress
AhCDPK11	992	1001	TC-rich repeats	abiotic stress
AhCDPK12	701	710	TC-rich repeats	abiotic stress
AhCDPK18	1267	1276	TC-rich repeats	abiotic stress
AhCDPK18	474	483	TC-rich repeats	abiotic stress
AhCDPK19	18	28	TC-rich repeats	abiotic stress
AhCDPK19	131	140	TC-rich repeats	abiotic stress
AhCDPK21	556	565	TC-rich repeats	abiotic stress
AhCDPK25	1698	1707	TC-rich repeats	abiotic stress
AhCDPK25	1573	1582	TC-rich repeats	abiotic stress
AhCDPK26	1305	1314	TC-rich repeats	abiotic stress
AhCDPK28	1420	1429	TC-rich repeats	abiotic stress
AhCDPK28	373	382	TC-rich repeats	abiotic stress
AhCDPK30	1725	1734	TC-rich repeats	abiotic stress
AhCDPK39	1184	1193	TC-rich repeats	abiotic stress
AhCDPK41	1592	1601	TC-rich repeats	abiotic stress
AhCDPK41	718	727	TC-rich repeats	abiotic stress
AhCDPK44	625	634	TC-rich repeats	abiotic stress
AhCDPK3	1643	1649	W box	biotic stress
AhCDPK4	712	718	W box	biotic stress
AhCDPK8	1661	1667	W box	biotic stress
AhCDPK8	596	602	W box	biotic stress
AhCDPK12	1386	1392	W box	biotic stress
AhCDPK12	695	701	W box	biotic stress
AhCDPK13	1600	1606	W box	biotic stress
AhCDPK14	304	310	W box	biotic stress
AhCDPK15	263	269	W box	biotic stress
AhCDPK16	1	7	W box	biotic stress
AhCDPK16	983	989	W box	biotic stress
AhCDPK19	1646	1652	W box	biotic stress
AhCDPK24	931	937	W box	biotic stress
AhCDPK31	1772	1778	W box	biotic stress
AhCDPK31	203	209	W box	biotic stress
AhCDPK35	1600	1606	W box	biotic stress
AhCDPK36	1026	1032	W box	biotic stress
AhCDPK36	932	938	W box	biotic stress
AhCDPK37	1949	1955	W box	biotic stress
AhCDPK37	953	959	W box	biotic stress
AhCDPK38	732	738	W box	biotic stress
AhCDPK39	1114	1120	W box	biotic stress
AhCDPK39	139	145	W box	biotic stress
AhCDPK41	1583	1589	W box	biotic stress
AhCDPK42	1645	1651	W box	biotic stress
AhCDPK43	356	362	W box	biotic stress
AhCDPK44	1145	1151	W box	biotic stress
AhCDPK2	502	508	WRE3	biotic stress
AhCDPK2	602	608	WRE3	biotic stress
AhCDPK3	1177	1183	WRE3	biotic stress
AhCDPK3	1302	1308	WRE3	biotic stress
AhCDPK4	122	128	WRE3	biotic stress
AhCDPK10	747	753	WRE3	biotic stress
AhCDPK11	337	343	WRE3	biotic stress
AhCDPK15	1438	1444	WRE3	biotic stress
AhCDPK16	1178	1184	WRE3	biotic stress
AhCDPK26	334	340	WRE3	biotic stress
AhCDPK26	380	386	WRE3	biotic stress
AhCDPK26	393	399	WRE3	biotic stress
AhCDPK26	411	417	WRE3	biotic stress
AhCDPK26	481	487	WRE3	biotic stress
AhCDPK27	1320	1326	WRE3	biotic stress
AhCDPK37	1157	1163	WRE3	biotic stress
AhCDPK37	1597	1603	WRE3	biotic stress
AhCDPK37	292	298	WRE3	biotic stress
AhCDPK37	298	304	WRE3	biotic stress
AhCDPK40	187	193	WRE3	biotic stress
AhCDPK40	758	764	WRE3	biotic stress
AhCDPK1	266	274	WUN-motif	biotic stress
AhCDPK4	1972	1981	WUN-motif	biotic stress
AhCDPK5	1940	1948	WUN-motif	biotic stress
AhCDPK5	771	780	WUN-motif	biotic stress
AhCDPK6	909	918	WUN-motif	biotic stress
AhCDPK8	495	504	WUN-motif	biotic stress
AhCDPK11	1025	1033	WUN-motif	biotic stress
AhCDPK13	183	192	WUN-motif	biotic stress
AhCDPK16	1447	1455	WUN-motif	biotic stress
AhCDPK16	1011	1020	WUN-motif	biotic stress
AhCDPK20	1836	1845	WUN-motif	biotic stress
AhCDPK22	274	283	WUN-motif	biotic stress
AhCDPK24	1909	1918	WUN-motif	biotic stress
AhCDPK26	852	860	WUN-motif	biotic stress
AhCDPK26	795	804	WUN-motif	biotic stress
AhCDPK26	1975	1984	WUN-motif	biotic stress
AhCDPK27	1939	1947	WUN-motif	biotic stress
AhCDPK27	740	749	WUN-motif	biotic stress
AhCDPK28	667	675	WUN-motif	biotic stress
AhCDPK28	58	67	WUN-motif	biotic stress
AhCDPK29	1836	1845	WUN-motif	biotic stress
AhCDPK33	1153	1161	WUN-motif	biotic stress
AhCDPK33	866	874	WUN-motif	biotic stress
AhCDPK33	164	173	WUN-motif	biotic stress
AhCDPK35	183	192	WUN-motif	biotic stress
AhCDPK36	1273	1282	WUN-motif	biotic stress
AhCDPK38	468	477	WUN-motif	biotic stress
AhCDPK39	1442	1450	WUN-motif	biotic stress
AhCDPK39	278	287	WUN-motif	biotic stress
AhCDPK42	26	35	WUN-motif	biotic stress
AhCDPK44	293	302	WUN-motif	biotic stress
AhCDPK5	1478	1486	AE-box	light responsive
AhCDPK7	608	616	AE-box	light responsive
AhCDPK9	1377	1385	AE-box	light responsive
AhCDPK10	1193	1201	AE-box	light responsive
AhCDPK11	1808	1816	AE-box	light responsive
AhCDPK13	1382	1390	AE-box	light responsive
AhCDPK13	1786	1794	AE-box	light responsive
AhCDPK17	1700	1708	AE-box	light responsive
AhCDPK23	556	564	AE-box	light responsive
AhCDPK33	1230	1238	AE-box	light responsive
AhCDPK33	1799	1807	AE-box	light responsive
AhCDPK35	1382	1390	AE-box	light responsive
AhCDPK35	1786	1794	AE-box	light responsive
AhCDPK36	806	814	AE-box	light responsive
AhCDPK36	999	1007	AE-box	light responsive
AhCDPK39	1146	1154	AE-box	light responsive
AhCDPK39	132	140	AE-box	light responsive
AhCDPK40	1034	1042	AE-box	light responsive
AhCDPK43	1595	1603	AE-box	light responsive
AhCDPK1	1014	1027	AT1-motif	light responsive
AhCDPK1	1315	1328	AT1-motif	light responsive
AhCDPK1	1536	1549	AT1-motif	light responsive
AhCDPK2	1297	1310	AT1-motif	light responsive
AhCDPK2	681	694	AT1-motif	light responsive
AhCDPK4	193	206	AT1-motif	light responsive
AhCDPK5	1690	1703	AT1-motif	light responsive
AhCDPK7	394	407	AT1-motif	light responsive
AhCDPK9	1342	1355	AT1-motif	light responsive
AhCDPK18	1883	1896	AT1-motif	light responsive
AhCDPK24	1434	1447	AT1-motif	light responsive
AhCDPK25	1223	1236	AT1-motif	light responsive
AhCDPK27	1690	1703	AT1-motif	light responsive
AhCDPK30	254	267	AT1-motif	light responsive
AhCDPK30	264	278	AT1-motif	light responsive
AhCDPK40	1368	1381	AT1-motif	light responsive
AhCDPK41	1882	1895	AT1-motif	light responsive
AhCDPK45	924	937	AT1-motif	light responsive
AhCDPK4	1153	1162	ATCT-motif	light responsive
AhCDPK6	1552	1561	ATCT-motif	light responsive
AhCDPK7	1048	1057	ATCT-motif	light responsive
AhCDPK7	1440	1450	ATCT-motif	light responsive
AhCDPK8	1093	1102	ATCT-motif	light responsive
AhCDPK13	630	639	ATCT-motif	light responsive
AhCDPK28	701	710	ATCT-motif	light responsive
AhCDPK30	1325	1334	ATCT-motif	light responsive
AhCDPK30	1433	1443	ATCT-motif	light responsive
AhCDPK30	932	941	ATCT-motif	light responsive
AhCDPK35	630	639	ATCT-motif	light responsive
AhCDPK40	241	250	ATCT-motif	light responsive
AhCDPK1	1001	1007	Box 4	light responsive
AhCDPK1	1011	1017	Box 4	light responsive
AhCDPK1	1288	1294	Box 4	light responsive
AhCDPK1	1563	1569	Box 4	light responsive
AhCDPK1	1937	1943	Box 4	light responsive
AhCDPK1	204	210	Box 4	light responsive
AhCDPK1	277	283	Box 4	light responsive
AhCDPK1	367	373	Box 4	light responsive
AhCDPK1	453	459	Box 4	light responsive
AhCDPK1	562	568	Box 4	light responsive
AhCDPK1	810	816	Box 4	light responsive
AhCDPK1	908	914	Box 4	light responsive
AhCDPK2	1134	1140	Box 4	light responsive
AhCDPK2	1379	1385	Box 4	light responsive
AhCDPK2	1545	1551	Box 4	light responsive
AhCDPK3	1612	1618	Box 4	light responsive
AhCDPK3	1816	1822	Box 4	light responsive
AhCDPK3	1828	1834	Box 4	light responsive
AhCDPK3	1851	1857	Box 4	light responsive
AhCDPK3	232	238	Box 4	light responsive
AhCDPK4	1456	1462	Box 4	light responsive
AhCDPK4	200	206	Box 4	light responsive
AhCDPK4	209	215	Box 4	light responsive
AhCDPK4	522	528	Box 4	light responsive
AhCDPK5	102	108	Box 4	light responsive
AhCDPK5	1929	1935	Box 4	light responsive
AhCDPK5	479	485	Box 4	light responsive
AhCDPK5	795	801	Box 4	light responsive
AhCDPK5	949	955	Box 4	light responsive
AhCDPK6	1799	1805	Box 4	light responsive
AhCDPK6	1844	1850	Box 4	light responsive
AhCDPK6	1934	1940	Box 4	light responsive
AhCDPK7	1132	1138	Box 4	light responsive
AhCDPK7	181	187	Box 4	light responsive
AhCDPK7	1828	1834	Box 4	light responsive
AhCDPK7	242	248	Box 4	light responsive
AhCDPK7	334	340	Box 4	light responsive
AhCDPK7	401	407	Box 4	light responsive
AhCDPK8	107	113	Box 4	light responsive
AhCDPK8	119	125	Box 4	light responsive
AhCDPK8	173	179	Box 4	light responsive
AhCDPK8	1825	1831	Box 4	light responsive
AhCDPK8	72	78	Box 4	light responsive
AhCDPK8	808	814	Box 4	light responsive
AhCDPK8	822	828	Box 4	light responsive
AhCDPK9	1069	1075	Box 4	light responsive
AhCDPK9	1161	1167	Box 4	light responsive
AhCDPK9	1270	1276	Box 4	light responsive
AhCDPK9	1429	1435	Box 4	light responsive
AhCDPK9	1821	1827	Box 4	light responsive
AhCDPK9	423	429	Box 4	light responsive
AhCDPK11	670	676	Box 4	light responsive
AhCDPK11	687	693	Box 4	light responsive
AhCDPK11	763	769	Box 4	light responsive
AhCDPK12	1552	1558	Box 4	light responsive
AhCDPK12	1653	1659	Box 4	light responsive
AhCDPK12	1960	1966	Box 4	light responsive
AhCDPK12	1988	1994	Box 4	light responsive
AhCDPK12	289	295	Box 4	light responsive
AhCDPK12	764	770	Box 4	light responsive
AhCDPK13	1515	1521	Box 4	light responsive
AhCDPK13	1522	1528	Box 4	light responsive
AhCDPK13	641	647	Box 4	light responsive
AhCDPK13	869	875	Box 4	light responsive
AhCDPK14	1026	1032	Box 4	light responsive
AhCDPK14	1279	1285	Box 4	light responsive
AhCDPK14	1504	1510	Box 4	light responsive
AhCDPK14	961	967	Box 4	light responsive
AhCDPK15	1824	1830	Box 4	light responsive
AhCDPK15	384	390	Box 4	light responsive
AhCDPK15	886	892	Box 4	light responsive
AhCDPK16	1337	1343	Box 4	light responsive
AhCDPK16	1460	1466	Box 4	light responsive
AhCDPK16	198	204	Box 4	light responsive
AhCDPK16	1987	1993	Box 4	light responsive
AhCDPK16	449	455	Box 4	light responsive
AhCDPK16	667	673	Box 4	light responsive
AhCDPK16	964	970	Box 4	light responsive
AhCDPK17	1960	1966	Box 4	light responsive
AhCDPK18	1597	1603	Box 4	light responsive
AhCDPK18	1846	1852	Box 4	light responsive
AhCDPK18	248	254	Box 4	light responsive
AhCDPK18	256	262	Box 4	light responsive
AhCDPK18	743	749	Box 4	light responsive
AhCDPK18	86	92	Box 4	light responsive
AhCDPK19	1104	1110	Box 4	light responsive
AhCDPK19	1428	1434	Box 4	light responsive
AhCDPK19	245	251	Box 4	light responsive
AhCDPK19	722	728	Box 4	light responsive
AhCDPK20	1362	1368	Box 4	light responsive
AhCDPK20	1387	1393	Box 4	light responsive
AhCDPK20	1393	1399	Box 4	light responsive
AhCDPK21	1421	1427	Box 4	light responsive
AhCDPK21	15	21	Box 4	light responsive
AhCDPK21	1719	1725	Box 4	light responsive
AhCDPK21	1733	1739	Box 4	light responsive
AhCDPK21	31	37	Box 4	light responsive
AhCDPK21	411	417	Box 4	light responsive
AhCDPK21	437	443	Box 4	light responsive
AhCDPK21	453	459	Box 4	light responsive
AhCDPK21	45	51	Box 4	light responsive
AhCDPK22	1504	1510	Box 4	light responsive
AhCDPK22	1687	1693	Box 4	light responsive
AhCDPK22	1783	1789	Box 4	light responsive
AhCDPK23	1237	1243	Box 4	light responsive
AhCDPK23	1321	1327	Box 4	light responsive
AhCDPK23	1378	1384	Box 4	light responsive
AhCDPK23	22	28	Box 4	light responsive
AhCDPK23	26	32	Box 4	light responsive
AhCDPK23	515	521	Box 4	light responsive
AhCDPK24	1219	1225	Box 4	light responsive
AhCDPK24	1761	1767	Box 4	light responsive
AhCDPK24	1932	1938	Box 4	light responsive
AhCDPK24	630	636	Box 4	light responsive
AhCDPK24	701	707	Box 4	light responsive
AhCDPK24	779	785	Box 4	light responsive
AhCDPK24	970	976	Box 4	light responsive
AhCDPK25	1060	1066	Box 4	light responsive
AhCDPK25	1292	1298	Box 4	light responsive
AhCDPK27	1390	1396	Box 4	light responsive
AhCDPK27	1927	1933	Box 4	light responsive
AhCDPK27	444	450	Box 4	light responsive
AhCDPK27	832	838	Box 4	light responsive
AhCDPK27	913	919	Box 4	light responsive
AhCDPK28	1677	1683	Box 4	light responsive
AhCDPK28	948	954	Box 4	light responsive
AhCDPK28	993	999	Box 4	light responsive
AhCDPK29	1366	1372	Box 4	light responsive
AhCDPK29	1392	1398	Box 4	light responsive
AhCDPK29	1398	1404	Box 4	light responsive
AhCDPK29	502	508	Box 4	light responsive
AhCDPK30	1016	1022	Box 4	light responsive
AhCDPK30	102	108	Box 4	light responsive
AhCDPK30	1815	1821	Box 4	light responsive
AhCDPK30	261	267	Box 4	light responsive
AhCDPK31	1086	1092	Box 4	light responsive
AhCDPK31	113	119	Box 4	light responsive
AhCDPK31	1981	1987	Box 4	light responsive
AhCDPK31	421	427	Box 4	light responsive
AhCDPK31	435	441	Box 4	light responsive
AhCDPK31	84	90	Box 4	light responsive
AhCDPK32	1334	1340	Box 4	light responsive
AhCDPK32	338	344	Box 4	light responsive
AhCDPK32	346	352	Box 4	light responsive
AhCDPK32	423	429	Box 4	light responsive
AhCDPK32	447	453	Box 4	light responsive
AhCDPK32	506	512	Box 4	light responsive
AhCDPK33	821	827	Box 4	light responsive
AhCDPK33	849	855	Box 4	light responsive
AhCDPK34	154	160	Box 4	light responsive
AhCDPK34	1962	1968	Box 4	light responsive
AhCDPK34	1990	1996	Box 4	light responsive
AhCDPK34	490	496	Box 4	light responsive
AhCDPK34	653	659	Box 4	light responsive
AhCDPK34	772	778	Box 4	light responsive
AhCDPK34	794	800	Box 4	light responsive
AhCDPK35	1515	1521	Box 4	light responsive
AhCDPK35	1522	1528	Box 4	light responsive
AhCDPK35	641	647	Box 4	light responsive
AhCDPK35	869	875	Box 4	light responsive
AhCDPK36	1644	1650	Box 4	light responsive
AhCDPK36	1648	1654	Box 4	light responsive
AhCDPK36	1848	1854	Box 4	light responsive
AhCDPK36	984	990	Box 4	light responsive
AhCDPK37	3	9	Box 4	light responsive
AhCDPK37	665	671	Box 4	light responsive
AhCDPK38	1097	1103	Box 4	light responsive
AhCDPK38	1101	1107	Box 4	light responsive
AhCDPK38	147	153	Box 4	light responsive
AhCDPK38	925	931	Box 4	light responsive
AhCDPK39	1095	1101	Box 4	light responsive
AhCDPK39	1332	1338	Box 4	light responsive
AhCDPK39	1987	1993	Box 4	light responsive
AhCDPK39	331	337	Box 4	light responsive
AhCDPK39	581	587	Box 4	light responsive
AhCDPK40	1114	1120	Box 4	light responsive
AhCDPK40	1295	1301	Box 4	light responsive
AhCDPK40	1454	1460	Box 4	light responsive
AhCDPK40	1825	1831	Box 4	light responsive
AhCDPK40	949	955	Box 4	light responsive
AhCDPK41	1089	1095	Box 4	light responsive
AhCDPK41	138	144	Box 4	light responsive
AhCDPK41	1845	1851	Box 4	light responsive
AhCDPK42	1427	1433	Box 4	light responsive
AhCDPK42	659	665	Box 4	light responsive
AhCDPK43	1424	1430	Box 4	light responsive
AhCDPK43	1731	1737	Box 4	light responsive
AhCDPK43	614	620	Box 4	light responsive
AhCDPK44	1524	1530	Box 4	light responsive
AhCDPK44	1792	1798	Box 4	light responsive
AhCDPK45	1342	1348	Box 4	light responsive
AhCDPK45	1437	1443	Box 4	light responsive
AhCDPK45	151	157	Box 4	light responsive
AhCDPK45	161	167	Box 4	light responsive
AhCDPK45	262	268	Box 4	light responsive
AhCDPK45	268	274	Box 4	light responsive
AhCDPK45	828	834	Box 4	light responsive
AhCDPK1	1269	1279	GATA-motif	light responsive
AhCDPK2	1328	1338	GATA-motif	light responsive
AhCDPK5	1497	1507	GATA-motif	light responsive
AhCDPK6	812	821	GATA-motif	light responsive
AhCDPK7	1482	1489	GATA-motif	light responsive
AhCDPK8	1092	1102	GATA-motif	light responsive
AhCDPK8	1232	1239	GATA-motif	light responsive
AhCDPK14	835	842	GATA-motif	light responsive
AhCDPK19	39	46	GATA-motif	light responsive
AhCDPK20	1777	1787	GATA-motif	light responsive
AhCDPK20	660	667	GATA-motif	light responsive
AhCDPK21	716	723	GATA-motif	light responsive
AhCDPK23	887	894	GATA-motif	light responsive
AhCDPK25	1596	1603	GATA-motif	light responsive
AhCDPK26	328	335	GATA-motif	light responsive
AhCDPK29	1777	1787	GATA-motif	light responsive
AhCDPK30	1474	1481	GATA-motif	light responsive
AhCDPK31	847	854	GATA-motif	light responsive
AhCDPK34	1101	1108	GATA-motif	light responsive
AhCDPK37	921	931	GATA-motif	light responsive
AhCDPK40	1241	1250	GATA-motif	light responsive
AhCDPK42	569	576	GATA-motif	light responsive
AhCDPK43	68	78	GATA-motif	light responsive
AhCDPK45	1617	1626	GATA-motif	light responsive
AhCDPK45	462	469	GATA-motif	light responsive
AhCDPK1	707	715	G-box	light responsive
AhCDPK1	708	714	G-box	light responsive
AhCDPK2	74	83	G-box	light responsive
AhCDPK2	93	103.5	G-box	light responsive
AhCDPK2	97	105	G-box	light responsive
AhCDPK2	116	122	G-box	light responsive
AhCDPK2	27	33	G-box	light responsive
AhCDPK2	40	46	G-box	light responsive
AhCDPK2	40	46	G-Box	light responsive
AhCDPK2	75	81	G-box	light responsive
AhCDPK2	75	81	G-Box	light responsive
AhCDPK2	98	104	G-box	light responsive
AhCDPK2	98	104	G-Box	light responsive
AhCDPK2	73	82	G-box	light responsive
AhCDPK2	38	50	G-box	light responsive
AhCDPK2	37	48	G-box	light responsive
AhCDPK2	7	18	G-box	light responsive
AhCDPK2	95	106	G-box	light responsive
AhCDPK3	1148	1158.5	G-box	light responsive
AhCDPK3	1103	1109	G-box	light responsive
AhCDPK3	1252	1258	G-Box	light responsive
AhCDPK3	885	891	G-Box	light responsive
AhCDPK4	1002	1008	G-Box	light responsive
AhCDPK5	1978	1984	G-box	light responsive
AhCDPK6	988	994	G-box	light responsive
AhCDPK7	1018	1024	G-box	light responsive
AhCDPK8	485	491	G-box	light responsive
AhCDPK8	485	491	G-Box	light responsive
AhCDPK8	734	740	G-box	light responsive
AhCDPK8	734	740	G-Box	light responsive
AhCDPK9	377	383	G-box	light responsive
AhCDPK10	731	737	G-box	light responsive
AhCDPK10	731	737	G-Box	light responsive
AhCDPK10	1875	1883	G-box	light responsive
AhCDPK10	996	1005	G-box	light responsive
AhCDPK10	1876	1882	G-box	light responsive
AhCDPK11	1204	1210	G-Box	light responsive
AhCDPK11	1201	1211	G-box	light responsive
AhCDPK11	1070	1078	G-box	light responsive
AhCDPK11	1071	1077	G-box	light responsive
AhCDPK11	1286	1292	G-box	light responsive
AhCDPK11	226	232	G-box	light responsive
AhCDPK13	716	722	G-box	light responsive
AhCDPK13	1407	1413	G-Box	light responsive
AhCDPK13	744	750	G-Box	light responsive
AhCDPK13	763	771	G-box	light responsive
AhCDPK13	4	10	G-box	light responsive
AhCDPK13	764	770	G-box	light responsive
AhCDPK14	879	885	G-box	light responsive
AhCDPK14	273	279	G-box	light responsive
AhCDPK14	273	279	G-Box	light responsive
AhCDPK15	1454	1460	G-box	light responsive
AhCDPK15	897	903	G-box	light responsive
AhCDPK15	1317	1323	G-box	light responsive
AhCDPK15	309	315	G-box	light responsive
AhCDPK16	972	978	G-box	light responsive
AhCDPK16	972	978	G-Box	light responsive
AhCDPK16	1151	1157	G-Box	light responsive
AhCDPK19	128	134	G-Box	light responsive
AhCDPK19	1365	1371	G-Box	light responsive
AhCDPK19	329	338	G-box	light responsive
AhCDPK20	1209	1215	G-box	light responsive
AhCDPK20	1490	1496	G-box	light responsive
AhCDPK20	1490	1496	G-Box	light responsive
AhCDPK22	948	954	G-Box	light responsive
AhCDPK23	315	321	G-box	light responsive
AhCDPK23	1897	1903	G-box	light responsive
AhCDPK23	200	206	G-box	light responsive
AhCDPK23	1621	1627	G-box	light responsive
AhCDPK23	1621	1627	G-Box	light responsive
AhCDPK23	805	811	G-box	light responsive
AhCDPK23	805	811	G-Box	light responsive
AhCDPK24	1664	1670	G-box	light responsive
AhCDPK24	1115	1123	G-box	light responsive
AhCDPK24	1116	1122	G-box	light responsive
AhCDPK24	1523	1529	G-box	light responsive
AhCDPK24	666	672	G-box	light responsive
AhCDPK27	1978	1984	G-box	light responsive
AhCDPK28	137	143	G-box	light responsive
AhCDPK29	1491	1497	G-box	light responsive
AhCDPK29	1491	1497	G-Box	light responsive
AhCDPK30	903	909	G-box	light responsive
AhCDPK31	347	353	G-box	light responsive
AhCDPK31	347	353	G-Box	light responsive
AhCDPK31	1122	1128	G-Box	light responsive
AhCDPK32	1874	1882	G-box	light responsive
AhCDPK32	1875	1881	G-box	light responsive
AhCDPK33	630	639	G-box	light responsive
AhCDPK33	633	639	G-box	light responsive
AhCDPK34	1048	1054	G-box	light responsive
AhCDPK34	741	747	G-box	light responsive
AhCDPK34	741	747	G-Box	light responsive
AhCDPK35	716	722	G-box	light responsive
AhCDPK35	1407	1413	G-Box	light responsive
AhCDPK35	744	750	G-Box	light responsive
AhCDPK35	763	771	G-box	light responsive
AhCDPK35	4	10	G-box	light responsive
AhCDPK35	764	770	G-box	light responsive
AhCDPK37	1792	1798	G-box	light responsive
AhCDPK38	1971	1977	G-box	light responsive
AhCDPK38	1971	1977	G-Box	light responsive
AhCDPK38	587	593	G-Box	light responsive
AhCDPK39	1103	1109	G-box	light responsive
AhCDPK39	1103	1109	G-Box	light responsive
AhCDPK42	1353	1359	G-Box	light responsive
AhCDPK43	293	302	G-box	light responsive
AhCDPK43	316	325	G-box	light responsive
AhCDPK43	381	390	G-box	light responsive
AhCDPK43	400	410.5	G-box	light responsive
AhCDPK43	404	414.5	G-box	light responsive
AhCDPK43	545	551	G-box	light responsive
AhCDPK43	334	340	G-box	light responsive
AhCDPK43	423	429	G-box	light responsive
AhCDPK43	436	442	G-box	light responsive
AhCDPK43	254	260	G-box	light responsive
AhCDPK43	254	260	G-Box	light responsive
AhCDPK43	294	300	G-box	light responsive
AhCDPK43	294	300	G-Box	light responsive
AhCDPK43	317	323	G-box	light responsive
AhCDPK43	317	323	G-Box	light responsive
AhCDPK43	347	353	G-box	light responsive
AhCDPK43	347	353	G-Box	light responsive
AhCDPK43	382	388	G-box	light responsive
AhCDPK43	382	388	G-Box	light responsive
AhCDPK43	252	261	G-box	light responsive
AhCDPK43	345	354	G-box	light responsive
AhCDPK43	380	389	G-box	light responsive
AhCDPK43	291	303	G-box	light responsive
AhCDPK43	314	326	G-box	light responsive
AhCDPK45	1897	1903	G-box	light responsive
AhCDPK1	125	131	GT1-motif	light responsive
AhCDPK1	294	300	GT1-motif	light responsive
AhCDPK1	1986	1993	GT1-motif	light responsive
AhCDPK2	830	836	GT1-motif	light responsive
AhCDPK2	898	904	GT1-motif	light responsive
AhCDPK3	173	179	GT1-motif	light responsive
AhCDPK3	520	526	GT1-motif	light responsive
AhCDPK4	1040	1046	GT1-motif	light responsive
AhCDPK4	1955	1961	GT1-motif	light responsive
AhCDPK7	1225	1231	GT1-motif	light responsive
AhCDPK7	1224	1231	GT1-motif	light responsive
AhCDPK9	818	824	GT1-motif	light responsive
AhCDPK11	68	74	GT1-motif	light responsive
AhCDPK12	1520	1526	GT1-motif	light responsive
AhCDPK12	1559	1566	GT1-motif	light responsive
AhCDPK12	917	924	GT1-motif	light responsive
AhCDPK14	1247	1253	GT1-motif	light responsive
AhCDPK14	75	82	GT1-motif	light responsive
AhCDPK16	1127	1133	GT1-motif	light responsive
AhCDPK16	1603	1609	GT1-motif	light responsive
AhCDPK17	146	152	GT1-motif	light responsive
AhCDPK19	343	349	GT1-motif	light responsive
AhCDPK19	81	87	GT1-motif	light responsive
AhCDPK21	103	109	GT1-motif	light responsive
AhCDPK22	1937	1943	GT1-motif	light responsive
AhCDPK23	1172	1178	GT1-motif	light responsive
AhCDPK23	539	545	GT1-motif	light responsive
AhCDPK23	713	719	GT1-motif	light responsive
AhCDPK24	718	724	GT1-motif	light responsive
AhCDPK24	1986	1993	GT1-motif	light responsive
AhCDPK25	1476	1482	GT1-motif	light responsive
AhCDPK25	822	828	GT1-motif	light responsive
AhCDPK25	1475	1482	GT1-motif	light responsive
AhCDPK26	1693	1699	GT1-motif	light responsive
AhCDPK30	1109	1115	GT1-motif	light responsive
AhCDPK30	1108	1115	GT1-motif	light responsive
AhCDPK32	1082	1088	GT1-motif	light responsive
AhCDPK32	1857	1863	GT1-motif	light responsive
AhCDPK32	1081	1088	GT1-motif	light responsive
AhCDPK33	196	202	GT1-motif	light responsive
AhCDPK33	705	711	GT1-motif	light responsive
AhCDPK33	885	891	GT1-motif	light responsive
AhCDPK36	153	159	GT1-motif	light responsive
AhCDPK36	152	159	GT1-motif	light responsive
AhCDPK37	1763	1769	GT1-motif	light responsive
AhCDPK39	1599	1605	GT1-motif	light responsive
AhCDPK43	1191	1197	GT1-motif	light responsive
AhCDPK44	1937	1943	GT1-motif	light responsive
AhCDPK45	763	769	GT1-motif	light responsive
AhCDPK2	618	628	I-box	light responsive
AhCDPK2	619	627	I-box	light responsive
AhCDPK2	620	629	I-box	light responsive
AhCDPK3	1295	1304	I-box	light responsive
AhCDPK19	1783	1791	I-box	light responsive
AhCDPK20	441	451	I-box	light responsive
AhCDPK21	1878	1888	I-box	light responsive
AhCDPK25	1643	1653	I-box	light responsive
AhCDPK25	1725	1735	I-box	light responsive
AhCDPK26	375	384	I-box	light responsive
AhCDPK28	1304	1313	I-box	light responsive
AhCDPK29	425	435	I-box	light responsive
AhCDPK31	1508	1518	I-box	light responsive
AhCDPK32	187	196	I-box	light responsive
AhCDPK37	1158	1167	I-box	light responsive
AhCDPK38	781	790	I-box	light responsive
AhCDPK40	258	267	I-box	light responsive
AhCDPK42	1783	1791	I-box	light responsive
AhCDPK43	1866	1876	I-box	light responsive
AhCDPK45	1618	1629	I-box	light responsive
AhCDPK3	15	22	MRE	light responsive
AhCDPK3	478	485	MRE	light responsive
AhCDPK3	56	63	MRE	light responsive
AhCDPK4	468	475	MRE	light responsive
AhCDPK4	659	666	MRE	light responsive
AhCDPK7	1325	1332	MRE	light responsive
AhCDPK10	378	385	MRE	light responsive
AhCDPK11	1003	1010	MRE	light responsive
AhCDPK11	1879	1886	MRE	light responsive
AhCDPK11	65	72	MRE	light responsive
AhCDPK11	727	734	MRE	light responsive
AhCDPK16	602	609	MRE	light responsive
AhCDPK19	366	373	MRE	light responsive
AhCDPK24	1813	1820	MRE	light responsive
AhCDPK24	856	863	MRE	light responsive
AhCDPK26	1172	1179	MRE	light responsive
AhCDPK30	1209	1216	MRE	light responsive
AhCDPK32	933	940	MRE	light responsive
AhCDPK33	1199	1206	MRE	light responsive
AhCDPK36	1838	1845	MRE	light responsive
AhCDPK36	422	429	MRE	light responsive
AhCDPK37	235	242	MRE	light responsive
AhCDPK38	1339	1346	MRE	light responsive
AhCDPK39	734	741	MRE	light responsive
AhCDPK42	67	74	MRE	light responsive
AhCDPK1	1080	1087	TCCC-motif	light responsive
AhCDPK2	996	1003	TCCC-motif	light responsive
AhCDPK6	1740	1747	TCCC-motif	light responsive
AhCDPK10	591	598	TCCC-motif	light responsive
AhCDPK13	1098	1105	TCCC-motif	light responsive
AhCDPK13	1458	1465	TCCC-motif	light responsive
AhCDPK16	1648	1655	TCCC-motif	light responsive
AhCDPK22	335	342	TCCC-motif	light responsive
AhCDPK23	1989	1996	TCCC-motif	light responsive
AhCDPK28	889	896	TCCC-motif	light responsive
AhCDPK35	1098	1105	TCCC-motif	light responsive
AhCDPK35	1458	1465	TCCC-motif	light responsive
AhCDPK36	924	931	TCCC-motif	light responsive
AhCDPK39	1644	1651	TCCC-motif	light responsive
AhCDPK44	354	361	TCCC-motif	light responsive
AhCDPK45	1989	1996	TCCC-motif	light responsive
AhCDPK2	1664	1670	TCT-motif	light responsive
AhCDPK3	1858	1864	TCT-motif	light responsive
AhCDPK3	616	622	TCT-motif	light responsive
AhCDPK4	1072	1078	TCT-motif	light responsive
AhCDPK4	1870	1876	TCT-motif	light responsive
AhCDPK5	1149	1155	TCT-motif	light responsive
AhCDPK5	1495	1501	TCT-motif	light responsive
AhCDPK10	1079	1085	TCT-motif	light responsive
AhCDPK10	1745	1751	TCT-motif	light responsive
AhCDPK14	1563	1569	TCT-motif	light responsive
AhCDPK15	1291	1297	TCT-motif	light responsive
AhCDPK18	1713	1719	TCT-motif	light responsive
AhCDPK19	1017	1023	TCT-motif	light responsive
AhCDPK19	1525	1531	TCT-motif	light responsive
AhCDPK20	1000	1006	TCT-motif	light responsive
AhCDPK20	1797	1803	TCT-motif	light responsive
AhCDPK20	94	100	TCT-motif	light responsive
AhCDPK21	109	115	TCT-motif	light responsive
AhCDPK23	1112	1118	TCT-motif	light responsive
AhCDPK24	1341	1347	TCT-motif	light responsive
AhCDPK25	1577	1583	TCT-motif	light responsive
AhCDPK26	1873	1879	TCT-motif	light responsive
AhCDPK29	1797	1803	TCT-motif	light responsive
AhCDPK29	79	85	TCT-motif	light responsive
AhCDPK29	972	978	TCT-motif	light responsive
AhCDPK32	1747	1753	TCT-motif	light responsive
AhCDPK36	45	51	TCT-motif	light responsive
AhCDPK38	709	715	TCT-motif	light responsive
AhCDPK39	679	685	TCT-motif	light responsive
AhCDPK40	127	133	TCT-motif	light responsive
AhCDPK40	690	696	TCT-motif	light responsive
AhCDPK41	1205	1211	TCT-motif	light responsive
AhCDPK41	1712	1718	TCT-motif	light responsive
AhCDPK42	1524	1530	TCT-motif	light responsive
AhCDPK44	472	478	TCT-motif	light responsive
AhCDPK1	709	714	ABRE	phytohormone responsive
AhCDPK2	116	121	ABRE	phytohormone responsive
AhCDPK2	27	32	ABRE	phytohormone responsive
AhCDPK2	41	46	ABRE	phytohormone responsive
AhCDPK2	76	81	ABRE	phytohormone responsive
AhCDPK2	99	104	ABRE	phytohormone responsive
AhCDPK2	40	46	ABRE	phytohormone responsive
AhCDPK2	75	81	ABRE	phytohormone responsive
AhCDPK2	98	104	ABRE	phytohormone responsive
AhCDPK2	38	47	ABRE	phytohormone responsive
AhCDPK2	73	82	ABRE	phytohormone responsive
AhCDPK2	8	17	ABRE	phytohormone responsive
AhCDPK2	96	105	ABRE	phytohormone responsive
AhCDPK3	1104	1109	ABRE	phytohormone responsive
AhCDPK3	1253	1258	ABRE	phytohormone responsive
AhCDPK3	886	891	ABRE	phytohormone responsive
AhCDPK3	1151	1160	ABRE	phytohormone responsive
AhCDPK3	991	1000	ABRE	phytohormone responsive
AhCDPK4	1003	1008	ABRE	phytohormone responsive
AhCDPK5	1979	1984	ABRE	phytohormone responsive
AhCDPK6	988	993	ABRE	phytohormone responsive
AhCDPK7	1018	1023	ABRE	phytohormone responsive
AhCDPK8	486	491	ABRE	phytohormone responsive
AhCDPK8	735	740	ABRE	phytohormone responsive
AhCDPK8	485	491	ABRE	phytohormone responsive
AhCDPK8	734	740	ABRE	phytohormone responsive
AhCDPK8	593	600	ABRE	phytohormone responsive
AhCDPK9	377	382	ABRE	phytohormone responsive
AhCDPK10	1876	1881	ABRE	phytohormone responsive
AhCDPK10	732	737	ABRE	phytohormone responsive
AhCDPK10	731	737	ABRE	phytohormone responsive
AhCDPK11	1071	1076	ABRE	phytohormone responsive
AhCDPK11	1204	1209	ABRE	phytohormone responsive
AhCDPK11	1287	1292	ABRE	phytohormone responsive
AhCDPK11	226	231	ABRE	phytohormone responsive
AhCDPK13	1408	1413	ABRE	phytohormone responsive
AhCDPK13	5	10	ABRE	phytohormone responsive
AhCDPK13	716	721	ABRE	phytohormone responsive
AhCDPK13	745	750	ABRE	phytohormone responsive
AhCDPK13	764	769	ABRE	phytohormone responsive
AhCDPK13	961	970	ABRE	phytohormone responsive
AhCDPK14	274	279	ABRE	phytohormone responsive
AhCDPK14	273	279	ABRE	phytohormone responsive
AhCDPK15	1318	1323	ABRE	phytohormone responsive
AhCDPK15	310	315	ABRE	phytohormone responsive
AhCDPK16	1152	1157	ABRE	phytohormone responsive
AhCDPK16	973	978	ABRE	phytohormone responsive
AhCDPK16	972	978	ABRE	phytohormone responsive
AhCDPK17	163	170	ABRE	phytohormone responsive
AhCDPK19	128	133	ABRE	phytohormone responsive
AhCDPK19	1366	1371	ABRE	phytohormone responsive
AhCDPK20	1209	1214	ABRE	phytohormone responsive
AhCDPK20	1491	1496	ABRE	phytohormone responsive
AhCDPK20	1490	1496	ABRE	phytohormone responsive
AhCDPK22	948	953	ABRE	phytohormone responsive
AhCDPK23	1622	1627	ABRE	phytohormone responsive
AhCDPK23	1897	1902	ABRE	phytohormone responsive
AhCDPK23	200	205	ABRE	phytohormone responsive
AhCDPK23	806	811	ABRE	phytohormone responsive
AhCDPK23	1621	1627	ABRE	phytohormone responsive
AhCDPK23	805	811	ABRE	phytohormone responsive
AhCDPK24	1117	1122	ABRE	phytohormone responsive
AhCDPK24	1524	1529	ABRE	phytohormone responsive
AhCDPK24	666	671	ABRE	phytohormone responsive
AhCDPK27	1979	1984	ABRE	phytohormone responsive
AhCDPK28	137	142	ABRE	phytohormone responsive
AhCDPK29	1492	1497	ABRE	phytohormone responsive
AhCDPK29	1491	1497	ABRE	phytohormone responsive
AhCDPK30	903	908	ABRE	phytohormone responsive
AhCDPK31	1122	1127	ABRE	phytohormone responsive
AhCDPK31	348	353	ABRE	phytohormone responsive
AhCDPK31	347	353	ABRE	phytohormone responsive
AhCDPK31	200	207	ABRE	phytohormone responsive
AhCDPK32	1875	1880	ABRE	phytohormone responsive
AhCDPK32	1396	1405	ABRE	phytohormone responsive
AhCDPK33	633	638	ABRE	phytohormone responsive
AhCDPK34	1049	1054	ABRE	phytohormone responsive
AhCDPK34	742	747	ABRE	phytohormone responsive
AhCDPK34	741	747	ABRE	phytohormone responsive
AhCDPK35	1408	1413	ABRE	phytohormone responsive
AhCDPK35	5	10	ABRE	phytohormone responsive
AhCDPK35	716	721	ABRE	phytohormone responsive
AhCDPK35	745	750	ABRE	phytohormone responsive
AhCDPK35	764	769	ABRE	phytohormone responsive
AhCDPK35	961	970	ABRE	phytohormone responsive
AhCDPK37	1792	1797	ABRE	phytohormone responsive
AhCDPK38	1972	1977	ABRE	phytohormone responsive
AhCDPK38	587	592	ABRE	phytohormone responsive
AhCDPK38	1971	1977	ABRE	phytohormone responsive
AhCDPK39	1104	1109	ABRE	phytohormone responsive
AhCDPK39	1103	1109	ABRE	phytohormone responsive
AhCDPK42	1354	1359	ABRE	phytohormone responsive
AhCDPK43	255	260	ABRE	phytohormone responsive
AhCDPK43	295	300	ABRE	phytohormone responsive
AhCDPK43	318	323	ABRE	phytohormone responsive
AhCDPK43	334	339	ABRE	phytohormone responsive
AhCDPK43	348	353	ABRE	phytohormone responsive
AhCDPK43	383	388	ABRE	phytohormone responsive
AhCDPK43	423	428	ABRE	phytohormone responsive
AhCDPK43	436	441	ABRE	phytohormone responsive
AhCDPK43	254	260	ABRE	phytohormone responsive
AhCDPK43	294	300	ABRE	phytohormone responsive
AhCDPK43	317	323	ABRE	phytohormone responsive
AhCDPK43	347	353	ABRE	phytohormone responsive
AhCDPK43	382	388	ABRE	phytohormone responsive
AhCDPK43	252	261	ABRE	phytohormone responsive
AhCDPK43	275	284	ABRE	phytohormone responsive
AhCDPK43	345	354	ABRE	phytohormone responsive
AhCDPK43	380	389	ABRE	phytohormone responsive
AhCDPK43	292	301	ABRE	phytohormone responsive
AhCDPK43	315	324	ABRE	phytohormone responsive
AhCDPK45	1118	1125	ABRE	phytohormone responsive
AhCDPK45	1644	1651	ABRE	phytohormone responsive
AhCDPK45	1897	1902	ABRE	phytohormone responsive
AhCDPK1	708	714	ABRE3a	phytohormone responsive
AhCDPK5	1978	1984	ABRE3a	phytohormone responsive
AhCDPK7	1018	1024	ABRE3a	phytohormone responsive
AhCDPK9	377	383	ABRE3a	phytohormone responsive
AhCDPK10	1876	1882	ABRE3a	phytohormone responsive
AhCDPK11	1071	1077	ABRE3a	phytohormone responsive
AhCDPK11	1286	1292	ABRE3a	phytohormone responsive
AhCDPK11	226	232	ABRE3a	phytohormone responsive
AhCDPK13	4	10	ABRE3a	phytohormone responsive
AhCDPK13	764	770	ABRE3a	phytohormone responsive
AhCDPK15	1317	1323	ABRE3a	phytohormone responsive
AhCDPK15	309	315	ABRE3a	phytohormone responsive
AhCDPK24	1116	1122	ABRE3a	phytohormone responsive
AhCDPK24	1523	1529	ABRE3a	phytohormone responsive
AhCDPK24	666	672	ABRE3a	phytohormone responsive
AhCDPK27	1978	1984	ABRE3a	phytohormone responsive
AhCDPK30	903	909	ABRE3a	phytohormone responsive
AhCDPK32	1875	1881	ABRE3a	phytohormone responsive
AhCDPK33	633	639	ABRE3a	phytohormone responsive
AhCDPK35	4	10	ABRE3a	phytohormone responsive
AhCDPK35	764	770	ABRE3a	phytohormone responsive
AhCDPK1	708	714	ABRE4	phytohormone responsive
AhCDPK5	1978	1984	ABRE4	phytohormone responsive
AhCDPK7	1018	1024	ABRE4	phytohormone responsive
AhCDPK9	377	383	ABRE4	phytohormone responsive
AhCDPK10	1876	1882	ABRE4	phytohormone responsive
AhCDPK11	1071	1077	ABRE4	phytohormone responsive
AhCDPK11	1286	1292	ABRE4	phytohormone responsive
AhCDPK11	226	232	ABRE4	phytohormone responsive
AhCDPK13	4	10	ABRE4	phytohormone responsive
AhCDPK13	764	770	ABRE4	phytohormone responsive
AhCDPK15	1317	1323	ABRE4	phytohormone responsive
AhCDPK15	309	315	ABRE4	phytohormone responsive
AhCDPK24	1116	1122	ABRE4	phytohormone responsive
AhCDPK24	1523	1529	ABRE4	phytohormone responsive
AhCDPK24	666	672	ABRE4	phytohormone responsive
AhCDPK27	1978	1984	ABRE4	phytohormone responsive
AhCDPK30	903	909	ABRE4	phytohormone responsive
AhCDPK32	1875	1881	ABRE4	phytohormone responsive
AhCDPK33	633	639	ABRE4	phytohormone responsive
AhCDPK35	4	10	ABRE4	phytohormone responsive
AhCDPK35	764	770	ABRE4	phytohormone responsive
AhCDPK1	1171	1176	as-1	phytohormone responsive
AhCDPK1	1747	1752	as-1	phytohormone responsive
AhCDPK2	118	123	as-1	phytohormone responsive
AhCDPK2	29	34	as-1	phytohormone responsive
AhCDPK2	453	458	as-1	phytohormone responsive
AhCDPK3	1060	1065	as-1	phytohormone responsive
AhCDPK5	1219	1224	as-1	phytohormone responsive
AhCDPK6	1599	1604	as-1	phytohormone responsive
AhCDPK9	710	715	as-1	phytohormone responsive
AhCDPK10	333	338	as-1	phytohormone responsive
AhCDPK11	849	854	as-1	phytohormone responsive
AhCDPK12	1056	1061	as-1	phytohormone responsive
AhCDPK12	710	715	as-1	phytohormone responsive
AhCDPK13	718	723	as-1	phytohormone responsive
AhCDPK13	788	793	as-1	phytohormone responsive
AhCDPK14	1432	1437	as-1	phytohormone responsive
AhCDPK14	1449	1454	as-1	phytohormone responsive
AhCDPK15	1336	1341	as-1	phytohormone responsive
AhCDPK15	1407	1412	as-1	phytohormone responsive
AhCDPK16	1914	1919	as-1	phytohormone responsive
AhCDPK16	650	655	as-1	phytohormone responsive
AhCDPK17	1992	1997	as-1	phytohormone responsive
AhCDPK18	118	123	as-1	phytohormone responsive
AhCDPK22	1094	1099	as-1	phytohormone responsive
AhCDPK23	1899	1904	as-1	phytohormone responsive
AhCDPK23	202	207	as-1	phytohormone responsive
AhCDPK23	225	230	as-1	phytohormone responsive
AhCDPK26	1462	1467	as-1	phytohormone responsive
AhCDPK26	1470	1475	as-1	phytohormone responsive
AhCDPK26	228	233	as-1	phytohormone responsive
AhCDPK28	748	753	as-1	phytohormone responsive
AhCDPK32	80	85	as-1	phytohormone responsive
AhCDPK33	955	960	as-1	phytohormone responsive
AhCDPK34	1047	1052	as-1	phytohormone responsive
AhCDPK34	556	561	as-1	phytohormone responsive
AhCDPK35	718	723	as-1	phytohormone responsive
AhCDPK35	788	793	as-1	phytohormone responsive
AhCDPK36	843	848	as-1	phytohormone responsive
AhCDPK37	1794	1799	as-1	phytohormone responsive
AhCDPK37	1852	1857	as-1	phytohormone responsive
AhCDPK37	1862	1867	as-1	phytohormone responsive
AhCDPK39	1910	1915	as-1	phytohormone responsive
AhCDPK40	1315	1320	as-1	phytohormone responsive
AhCDPK40	266	271	as-1	phytohormone responsive
AhCDPK41	15	20	as-1	phytohormone responsive
AhCDPK41	569	574	as-1	phytohormone responsive
AhCDPK43	336	341	as-1	phytohormone responsive
AhCDPK43	425	430	as-1	phytohormone responsive
AhCDPK43	438	443	as-1	phytohormone responsive
AhCDPK43	550	555	as-1	phytohormone responsive
AhCDPK44	1111	1116	as-1	phytohormone responsive
AhCDPK45	1899	1904	as-1	phytohormone responsive
AhCDPK1	1171	1176	CGTCA-motif	phytohormone responsive
AhCDPK1	1747	1752	CGTCA-motif	phytohormone responsive
AhCDPK2	118	123	CGTCA-motif	phytohormone responsive
AhCDPK2	29	34	CGTCA-motif	phytohormone responsive
AhCDPK2	453	458	CGTCA-motif	phytohormone responsive
AhCDPK3	1060	1065	CGTCA-motif	phytohormone responsive
AhCDPK5	1219	1224	CGTCA-motif	phytohormone responsive
AhCDPK6	1599	1604	CGTCA-motif	phytohormone responsive
AhCDPK9	710	715	CGTCA-motif	phytohormone responsive
AhCDPK10	333	338	CGTCA-motif	phytohormone responsive
AhCDPK11	849	854	CGTCA-motif	phytohormone responsive
AhCDPK12	1056	1061	CGTCA-motif	phytohormone responsive
AhCDPK12	710	715	CGTCA-motif	phytohormone responsive
AhCDPK13	718	723	CGTCA-motif	phytohormone responsive
AhCDPK13	788	793	CGTCA-motif	phytohormone responsive
AhCDPK14	1432	1437	CGTCA-motif	phytohormone responsive
AhCDPK14	1449	1454	CGTCA-motif	phytohormone responsive
AhCDPK15	1336	1341	CGTCA-motif	phytohormone responsive
AhCDPK15	1407	1412	CGTCA-motif	phytohormone responsive
AhCDPK16	1914	1919	CGTCA-motif	phytohormone responsive
AhCDPK16	650	655	CGTCA-motif	phytohormone responsive
AhCDPK17	1992	1997	CGTCA-motif	phytohormone responsive
AhCDPK18	118	123	CGTCA-motif	phytohormone responsive
AhCDPK22	1094	1099	CGTCA-motif	phytohormone responsive
AhCDPK23	1899	1904	CGTCA-motif	phytohormone responsive
AhCDPK23	202	207	CGTCA-motif	phytohormone responsive
AhCDPK23	225	230	CGTCA-motif	phytohormone responsive
AhCDPK26	1462	1467	CGTCA-motif	phytohormone responsive
AhCDPK26	1470	1475	CGTCA-motif	phytohormone responsive
AhCDPK26	228	233	CGTCA-motif	phytohormone responsive
AhCDPK28	748	753	CGTCA-motif	phytohormone responsive
AhCDPK32	80	85	CGTCA-motif	phytohormone responsive
AhCDPK33	955	960	CGTCA-motif	phytohormone responsive
AhCDPK34	1047	1052	CGTCA-motif	phytohormone responsive
AhCDPK34	556	561	CGTCA-motif	phytohormone responsive
AhCDPK35	718	723	CGTCA-motif	phytohormone responsive
AhCDPK35	788	793	CGTCA-motif	phytohormone responsive
AhCDPK36	843	848	CGTCA-motif	phytohormone responsive
AhCDPK37	1794	1799	CGTCA-motif	phytohormone responsive
AhCDPK37	1852	1857	CGTCA-motif	phytohormone responsive
AhCDPK37	1862	1867	CGTCA-motif	phytohormone responsive
AhCDPK39	1910	1915	CGTCA-motif	phytohormone responsive
AhCDPK40	1315	1320	CGTCA-motif	phytohormone responsive
AhCDPK40	266	271	CGTCA-motif	phytohormone responsive
AhCDPK41	15	20	CGTCA-motif	phytohormone responsive
AhCDPK41	569	574	CGTCA-motif	phytohormone responsive
AhCDPK43	336	341	CGTCA-motif	phytohormone responsive
AhCDPK43	425	430	CGTCA-motif	phytohormone responsive
AhCDPK43	438	443	CGTCA-motif	phytohormone responsive
AhCDPK43	550	555	CGTCA-motif	phytohormone responsive
AhCDPK44	1111	1116	CGTCA-motif	phytohormone responsive
AhCDPK45	1899	1904	CGTCA-motif	phytohormone responsive
AhCDPK1	513	521	ERE	phytohormone responsive
AhCDPK1	1121	1129	ERE	phytohormone responsive
AhCDPK1	1392	1400	ERE	phytohormone responsive
AhCDPK1	1552	1560	ERE	phytohormone responsive
AhCDPK1	1720	1728	ERE	phytohormone responsive
AhCDPK1	886	894	ERE	phytohormone responsive
AhCDPK1	965	973	ERE	phytohormone responsive
AhCDPK1	972	980	ERE	phytohormone responsive
AhCDPK1	979	987	ERE	phytohormone responsive
AhCDPK2	1609	1617	ERE	phytohormone responsive
AhCDPK2	1116	1124	ERE	phytohormone responsive
AhCDPK2	1162	1170	ERE	phytohormone responsive
AhCDPK2	1181	1189	ERE	phytohormone responsive
AhCDPK2	1245	1253	ERE	phytohormone responsive
AhCDPK2	1323	1331	ERE	phytohormone responsive
AhCDPK2	1466	1474	ERE	phytohormone responsive
AhCDPK2	1742	1750	ERE	phytohormone responsive
AhCDPK2	1755	1763	ERE	phytohormone responsive
AhCDPK2	1807	1815	ERE	phytohormone responsive
AhCDPK2	818	826	ERE	phytohormone responsive
AhCDPK4	1018	1026	ERE	phytohormone responsive
AhCDPK4	1531	1539	ERE	phytohormone responsive
AhCDPK5	1226	1234	ERE	phytohormone responsive
AhCDPK5	50	58	ERE	phytohormone responsive
AhCDPK5	52	60	ERE	phytohormone responsive
AhCDPK5	716	724	ERE	phytohormone responsive
AhCDPK5	751	759	ERE	phytohormone responsive
AhCDPK5	753	761	ERE	phytohormone responsive
AhCDPK5	783	791	ERE	phytohormone responsive
AhCDPK6	1862	1870	ERE	phytohormone responsive
AhCDPK7	43	51	ERE	phytohormone responsive
AhCDPK7	80	88	ERE	phytohormone responsive
AhCDPK8	1347	1355	ERE	phytohormone responsive
AhCDPK9	1261	1269	ERE	phytohormone responsive
AhCDPK9	1490	1498	ERE	phytohormone responsive
AhCDPK9	777	785	ERE	phytohormone responsive
AhCDPK9	779	787	ERE	phytohormone responsive
AhCDPK10	1458	1466	ERE	phytohormone responsive
AhCDPK11	1338	1346	ERE	phytohormone responsive
AhCDPK12	779	787	ERE	phytohormone responsive
AhCDPK12	1760	1768	ERE	phytohormone responsive
AhCDPK12	1903	1911	ERE	phytohormone responsive
AhCDPK12	1942	1950	ERE	phytohormone responsive
AhCDPK13	35	43	ERE	phytohormone responsive
AhCDPK13	314	322	ERE	phytohormone responsive
AhCDPK13	334	342	ERE	phytohormone responsive
AhCDPK13	372	380	ERE	phytohormone responsive
AhCDPK13	474	482	ERE	phytohormone responsive
AhCDPK13	476	484	ERE	phytohormone responsive
AhCDPK13	596	604	ERE	phytohormone responsive
AhCDPK13	648	656	ERE	phytohormone responsive
AhCDPK14	1899	1907	ERE	phytohormone responsive
AhCDPK15	1746	1754	ERE	phytohormone responsive
AhCDPK16	110	118	ERE	phytohormone responsive
AhCDPK16	1535	1543	ERE	phytohormone responsive
AhCDPK16	50	58	ERE	phytohormone responsive
AhCDPK17	1278	1286	ERE	phytohormone responsive
AhCDPK17	544	552	ERE	phytohormone responsive
AhCDPK18	1626	1634	ERE	phytohormone responsive
AhCDPK19	710	718	ERE	phytohormone responsive
AhCDPK21	751	759	ERE	phytohormone responsive
AhCDPK21	1351	1359	ERE	phytohormone responsive
AhCDPK21	593	601	ERE	phytohormone responsive
AhCDPK21	809	817	ERE	phytohormone responsive
AhCDPK22	1397	1405	ERE	phytohormone responsive
AhCDPK22	1580	1588	ERE	phytohormone responsive
AhCDPK22	399	407	ERE	phytohormone responsive
AhCDPK23	1062	1070	ERE	phytohormone responsive
AhCDPK24	921	929	ERE	phytohormone responsive
AhCDPK24	1332	1340	ERE	phytohormone responsive
AhCDPK24	1334	1342	ERE	phytohormone responsive
AhCDPK24	1430	1438	ERE	phytohormone responsive
AhCDPK24	1845	1853	ERE	phytohormone responsive
AhCDPK25	1588	1596	ERE	phytohormone responsive
AhCDPK25	1089	1097	ERE	phytohormone responsive
AhCDPK25	1107	1115	ERE	phytohormone responsive
AhCDPK25	1171	1179	ERE	phytohormone responsive
AhCDPK25	1249	1257	ERE	phytohormone responsive
AhCDPK25	1380	1388	ERE	phytohormone responsive
AhCDPK25	1410	1418	ERE	phytohormone responsive
AhCDPK25	1554	1562	ERE	phytohormone responsive
AhCDPK25	1757	1765	ERE	phytohormone responsive
AhCDPK25	480	488	ERE	phytohormone responsive
AhCDPK25	739	747	ERE	phytohormone responsive
AhCDPK25	9	17	ERE	phytohormone responsive
AhCDPK26	856	864	ERE	phytohormone responsive
AhCDPK26	1564	1572	ERE	phytohormone responsive
AhCDPK27	1191	1199	ERE	phytohormone responsive
AhCDPK27	336	344	ERE	phytohormone responsive
AhCDPK27	679	687	ERE	phytohormone responsive
AhCDPK31	968	976	ERE	phytohormone responsive
AhCDPK32	923	931	ERE	phytohormone responsive
AhCDPK33	1207	1215	ERE	phytohormone responsive
AhCDPK33	1984	1992	ERE	phytohormone responsive
AhCDPK33	40	48	ERE	phytohormone responsive
AhCDPK34	1944	1952	ERE	phytohormone responsive
AhCDPK35	35	43	ERE	phytohormone responsive
AhCDPK35	314	322	ERE	phytohormone responsive
AhCDPK35	334	342	ERE	phytohormone responsive
AhCDPK35	372	380	ERE	phytohormone responsive
AhCDPK35	474	482	ERE	phytohormone responsive
AhCDPK35	476	484	ERE	phytohormone responsive
AhCDPK35	596	604	ERE	phytohormone responsive
AhCDPK35	648	656	ERE	phytohormone responsive
AhCDPK37	1748	1756	ERE	phytohormone responsive
AhCDPK38	1072	1080	ERE	phytohormone responsive
AhCDPK38	1940	1948	ERE	phytohormone responsive
AhCDPK39	1531	1539	ERE	phytohormone responsive
AhCDPK39	185	193	ERE	phytohormone responsive
AhCDPK39	243	251	ERE	phytohormone responsive
AhCDPK39	262	270	ERE	phytohormone responsive
AhCDPK40	1286	1294	ERE	phytohormone responsive
AhCDPK40	1516	1524	ERE	phytohormone responsive
AhCDPK40	983	991	ERE	phytohormone responsive
AhCDPK41	1118	1126	ERE	phytohormone responsive
AhCDPK41	1178	1186	ERE	phytohormone responsive
AhCDPK42	647	655	ERE	phytohormone responsive
AhCDPK43	747	755	ERE	phytohormone responsive
AhCDPK43	109	117	ERE	phytohormone responsive
AhCDPK43	1354	1362	ERE	phytohormone responsive
AhCDPK43	20	28	ERE	phytohormone responsive
AhCDPK43	805	813	ERE	phytohormone responsive
AhCDPK44	1437	1445	ERE	phytohormone responsive
AhCDPK44	1417	1425	ERE	phytohormone responsive
AhCDPK45	1421	1429	ERE	phytohormone responsive
AhCDPK45	643	651	ERE	phytohormone responsive
AhCDPK45	801	809	ERE	phytohormone responsive
AhCDPK2	128	138	O2-site	phytohormone responsive
AhCDPK2	115	124	O2-site	phytohormone responsive
AhCDPK2	56	66	O2-site	phytohormone responsive
AhCDPK2	26	35	O2-site	phytohormone responsive
AhCDPK3	1100	1109	O2-site	phytohormone responsive
AhCDPK8	1175	1184	O2-site	phytohormone responsive
AhCDPK8	1522	1531	O2-site	phytohormone responsive
AhCDPK12	247	256	O2-site	phytohormone responsive
AhCDPK13	715	724	O2-site	phytohormone responsive
AhCDPK16	736	745	O2-site	phytohormone responsive
AhCDPK20	541	550	O2-site	phytohormone responsive
AhCDPK24	218	227	O2-site	phytohormone responsive
AhCDPK29	511	520	O2-site	phytohormone responsive
AhCDPK31	790	799	O2-site	phytohormone responsive
AhCDPK31	1633	1642	O2-site	phytohormone responsive
AhCDPK35	715	724	O2-site	phytohormone responsive
AhCDPK37	1791	1800	O2-site	phytohormone responsive
AhCDPK43	237	246	O2-site	phytohormone responsive
AhCDPK43	363	372	O2-site	phytohormone responsive
AhCDPK43	422	431	O2-site	phytohormone responsive
AhCDPK1	1420	1427	P-box	phytohormone responsive
AhCDPK3	1029	1036	P-box	phytohormone responsive
AhCDPK3	1119	1126	P-box	phytohormone responsive
AhCDPK8	952	959	P-box	phytohormone responsive
AhCDPK14	987	994	P-box	phytohormone responsive
AhCDPK15	1993	2000	P-box	phytohormone responsive
AhCDPK17	264	271	P-box	phytohormone responsive
AhCDPK18	1306	1313	P-box	phytohormone responsive
AhCDPK19	1720	1727	P-box	phytohormone responsive
AhCDPK19	227	234	P-box	phytohormone responsive
AhCDPK20	1941	1948	P-box	phytohormone responsive
AhCDPK21	981	988	P-box	phytohormone responsive
AhCDPK23	543	550	P-box	phytohormone responsive
AhCDPK28	1877	1884	P-box	phytohormone responsive
AhCDPK29	1293	1300	P-box	phytohormone responsive
AhCDPK29	1941	1948	P-box	phytohormone responsive
AhCDPK31	566	573	P-box	phytohormone responsive
AhCDPK32	1526	1533	P-box	phytohormone responsive
AhCDPK36	1496	1503	P-box	phytohormone responsive
AhCDPK37	730	737	P-box	phytohormone responsive
AhCDPK42	1719	1726	P-box	phytohormone responsive
AhCDPK43	989	996	P-box	phytohormone responsive
AhCDPK3	1510	1519	TCA	phytohormone responsive
AhCDPK4	429	438	TCA	phytohormone responsive
AhCDPK6	313	322	TCA	phytohormone responsive
AhCDPK8	399	408	TCA	phytohormone responsive
AhCDPK10	505	514	TCA	phytohormone responsive
AhCDPK25	1634	1643	TCA	phytohormone responsive
AhCDPK26	1426	1435	TCA	phytohormone responsive
AhCDPK28	1739	1748	TCA	phytohormone responsive
AhCDPK34	1573	1582	TCA	phytohormone responsive
AhCDPK37	925	934	TCA	phytohormone responsive
AhCDPK40	951	960	TCA	phytohormone responsive
AhCDPK42	1804	1813	TCA	phytohormone responsive
AhCDPK3	1460	1469	TCA-element	phytohormone responsive
AhCDPK5	1485	1494	TCA-element	phytohormone responsive
AhCDPK7	214	223	TCA-element	phytohormone responsive
AhCDPK8	1968	1977	TCA-element	phytohormone responsive
AhCDPK10	16	25	TCA-element	phytohormone responsive
AhCDPK13	1062	1071	TCA-element	phytohormone responsive
AhCDPK14	1349	1358	TCA-element	phytohormone responsive
AhCDPK14	1755	1764	TCA-element	phytohormone responsive
AhCDPK26	1513	1523	TCA-element	phytohormone responsive
AhCDPK27	1483	1492	TCA-element	phytohormone responsive
AhCDPK28	1717	1726	TCA-element	phytohormone responsive
AhCDPK30	74	83	TCA-element	phytohormone responsive
AhCDPK34	1010	1019	TCA-element	phytohormone responsive
AhCDPK34	1125	1134	TCA-element	phytohormone responsive
AhCDPK34	1161	1170	TCA-element	phytohormone responsive
AhCDPK35	1062	1071	TCA-element	phytohormone responsive
AhCDPK37	975	984	TCA-element	phytohormone responsive
AhCDPK38	433	442	TCA-element	phytohormone responsive
AhCDPK40	543	552	TCA-element	phytohormone responsive
AhCDPK41	764	773	TCA-element	phytohormone responsive
AhCDPK44	900	909	TCA-element	phytohormone responsive
AhCDPK1	1171	1176	TGACG-motif	phytohormone responsive
AhCDPK1	1747	1752	TGACG-motif	phytohormone responsive
AhCDPK2	118	123	TGACG-motif	phytohormone responsive
AhCDPK2	29	34	TGACG-motif	phytohormone responsive
AhCDPK2	453	458	TGACG-motif	phytohormone responsive
AhCDPK3	1060	1065	TGACG-motif	phytohormone responsive
AhCDPK5	1219	1224	TGACG-motif	phytohormone responsive
AhCDPK6	1599	1604	TGACG-motif	phytohormone responsive
AhCDPK9	710	715	TGACG-motif	phytohormone responsive
AhCDPK10	333	338	TGACG-motif	phytohormone responsive
AhCDPK11	849	854	TGACG-motif	phytohormone responsive
AhCDPK12	1056	1061	TGACG-motif	phytohormone responsive
AhCDPK12	710	715	TGACG-motif	phytohormone responsive
AhCDPK13	718	723	TGACG-motif	phytohormone responsive
AhCDPK13	788	793	TGACG-motif	phytohormone responsive
AhCDPK14	1432	1437	TGACG-motif	phytohormone responsive
AhCDPK14	1449	1454	TGACG-motif	phytohormone responsive
AhCDPK15	1336	1341	TGACG-motif	phytohormone responsive
AhCDPK15	1407	1412	TGACG-motif	phytohormone responsive
AhCDPK16	1914	1919	TGACG-motif	phytohormone responsive
AhCDPK16	650	655	TGACG-motif	phytohormone responsive
AhCDPK17	1992	1997	TGACG-motif	phytohormone responsive
AhCDPK18	118	123	TGACG-motif	phytohormone responsive
AhCDPK22	1094	1099	TGACG-motif	phytohormone responsive
AhCDPK23	1899	1904	TGACG-motif	phytohormone responsive
AhCDPK23	202	207	TGACG-motif	phytohormone responsive
AhCDPK23	225	230	TGACG-motif	phytohormone responsive
AhCDPK26	1462	1467	TGACG-motif	phytohormone responsive
AhCDPK26	1470	1475	TGACG-motif	phytohormone responsive
AhCDPK26	228	233	TGACG-motif	phytohormone responsive
AhCDPK28	748	753	TGACG-motif	phytohormone responsive
AhCDPK32	80	85	TGACG-motif	phytohormone responsive
AhCDPK33	955	960	TGACG-motif	phytohormone responsive
AhCDPK34	1047	1052	TGACG-motif	phytohormone responsive
AhCDPK34	556	561	TGACG-motif	phytohormone responsive
AhCDPK35	718	723	TGACG-motif	phytohormone responsive
AhCDPK35	788	793	TGACG-motif	phytohormone responsive
AhCDPK36	843	848	TGACG-motif	phytohormone responsive
AhCDPK37	1794	1799	TGACG-motif	phytohormone responsive
AhCDPK37	1852	1857	TGACG-motif	phytohormone responsive
AhCDPK37	1862	1867	TGACG-motif	phytohormone responsive
AhCDPK39	1910	1915	TGACG-motif	phytohormone responsive
AhCDPK40	1315	1320	TGACG-motif	phytohormone responsive
AhCDPK40	266	271	TGACG-motif	phytohormone responsive
AhCDPK41	15	20	TGACG-motif	phytohormone responsive
AhCDPK41	569	574	TGACG-motif	phytohormone responsive
AhCDPK43	336	341	TGACG-motif	phytohormone responsive
AhCDPK43	425	430	TGACG-motif	phytohormone responsive
AhCDPK43	438	443	TGACG-motif	phytohormone responsive
AhCDPK43	550	555	TGACG-motif	phytohormone responsive
AhCDPK44	1111	1116	TGACG-motif	phytohormone responsive
AhCDPK45	1899	1904	TGACG-motif	phytohormone responsive
AhCDPK4	1679	1685	TGA-element	phytohormone responsive
AhCDPK8	1122	1128	TGA-element	phytohormone responsive
AhCDPK12	6	12	TGA-element	phytohormone responsive
AhCDPK13	1545	1551	TGA-element	phytohormone responsive
AhCDPK18	48	54	TGA-element	phytohormone responsive
AhCDPK22	1269	1275	TGA-element	phytohormone responsive
AhCDPK24	1149	1155	TGA-element	phytohormone responsive
AhCDPK31	737	743	TGA-element	phytohormone responsive
AhCDPK35	1545	1551	TGA-element	phytohormone responsive
AhCDPK43	352	358	TGA-element	phytohormone responsive
AhCDPK43	447	453	TGA-element	phytohormone responsive
AhCDPK2	383	390	AAGAA-motif	plant growth and development
AhCDPK5	1014	1021	AAGAA-motif	plant growth and development
AhCDPK5	624	634	AAGAA-motif	plant growth and development
AhCDPK6	390	397	AAGAA-motif	plant growth and development
AhCDPK6	804	813	AAGAA-motif	plant growth and development
AhCDPK8	1941	1948	AAGAA-motif	plant growth and development
AhCDPK8	1945	1952	AAGAA-motif	plant growth and development
AhCDPK8	312	319	AAGAA-motif	plant growth and development
AhCDPK9	1815	1822	AAGAA-motif	plant growth and development
AhCDPK9	254	263	AAGAA-motif	plant growth and development
AhCDPK10	888	897	AAGAA-motif	plant growth and development
AhCDPK11	1930	1937	AAGAA-motif	plant growth and development
AhCDPK11	989	996	AAGAA-motif	plant growth and development
AhCDPK12	1978	1985	AAGAA-motif	plant growth and development
AhCDPK15	329	336	AAGAA-motif	plant growth and development
AhCDPK15	18	27	AAGAA-motif	plant growth and development
AhCDPK15	303	312	AAGAA-motif	plant growth and development
AhCDPK17	207	214	AAGAA-motif	plant growth and development
AhCDPK17	124	133	AAGAA-motif	plant growth and development
AhCDPK18	1856	1863	AAGAA-motif	plant growth and development
AhCDPK19	134	141	AAGAA-motif	plant growth and development
AhCDPK19	1539	1546	AAGAA-motif	plant growth and development
AhCDPK22	1243	1250	AAGAA-motif	plant growth and development
AhCDPK22	604	611	AAGAA-motif	plant growth and development
AhCDPK22	813	820	AAGAA-motif	plant growth and development
AhCDPK22	607	616	AAGAA-motif	plant growth and development
AhCDPK23	812	819	AAGAA-motif	plant growth and development
AhCDPK23	851	858	AAGAA-motif	plant growth and development
AhCDPK23	963	970	AAGAA-motif	plant growth and development
AhCDPK24	282	289	AAGAA-motif	plant growth and development
AhCDPK25	906	913	AAGAA-motif	plant growth and development
AhCDPK27	978	985	AAGAA-motif	plant growth and development
AhCDPK27	588	597	AAGAA-motif	plant growth and development
AhCDPK30	446	453	AAGAA-motif	plant growth and development
AhCDPK30	1417	1426	AAGAA-motif	plant growth and development
AhCDPK33	990	997	AAGAA-motif	plant growth and development
AhCDPK34	1980	1987	AAGAA-motif	plant growth and development
AhCDPK34	1132	1141	AAGAA-motif	plant growth and development
AhCDPK36	783	790	AAGAA-motif	plant growth and development
AhCDPK39	127	136	AAGAA-motif	plant growth and development
AhCDPK40	1819	1826	AAGAA-motif	plant growth and development
AhCDPK41	1855	1862	AAGAA-motif	plant growth and development
AhCDPK42	1538	1545	AAGAA-motif	plant growth and development
AhCDPK44	1264	1271	AAGAA-motif	plant growth and development
AhCDPK44	198	205	AAGAA-motif	plant growth and development
AhCDPK44	556	563	AAGAA-motif	plant growth and development
AhCDPK44	832	839	AAGAA-motif	plant growth and development
AhCDPK45	426	433	AAGAA-motif	plant growth and development
AhCDPK45	545	552	AAGAA-motif	plant growth and development
AhCDPK4	1225	1231	A-box	plant growth and development
AhCDPK12	1196	1202	A-box	plant growth and development
AhCDPK23	1803	1809	A-box	plant growth and development
AhCDPK24	1594	1600	A-box	plant growth and development
AhCDPK26	1880	1892	A-box	plant growth and development
AhCDPK26	1009	1015	A-box	plant growth and development
AhCDPK26	1014	1020	A-box	plant growth and development
AhCDPK26	909	915	A-box	plant growth and development
AhCDPK37	1538	1544	A-box	plant growth and development
AhCDPK38	1228	1234	A-box	plant growth and development
AhCDPK38	1424	1430	A-box	plant growth and development
AhCDPK41	1611	1617	A-box	plant growth and development
AhCDPK45	1803	1809	A-box	plant growth and development
AhCDPK2	1468	1477	AT-rich sequence	plant growth and development
AhCDPK4	1020	1029	AT-rich sequence	plant growth and development
AhCDPK5	251	260	AT-rich sequence	plant growth and development
AhCDPK16	1391	1400	AT-rich sequence	plant growth and development
AhCDPK21	1353	1362	AT-rich sequence	plant growth and development
AhCDPK26	1566	1575	AT-rich sequence	plant growth and development
AhCDPK27	175	184	AT-rich sequence	plant growth and development
AhCDPK39	1386	1395	AT-rich sequence	plant growth and development
AhCDPK43	1356	1365	AT-rich sequence	plant growth and development
AhCDPK45	525	534	AT-rich sequence	plant growth and development
AhCDPK1	36	42	CAT-box	plant growth and development
AhCDPK2	431	437	CAT-box	plant growth and development
AhCDPK3	1151	1157	CAT-box	plant growth and development
AhCDPK3	157	163	CAT-box	plant growth and development
AhCDPK15	731	737	CAT-box	plant growth and development
AhCDPK18	41	47	CAT-box	plant growth and development
AhCDPK20	65	71	CAT-box	plant growth and development
AhCDPK22	1166	1172	CAT-box	plant growth and development
AhCDPK29	50	56	CAT-box	plant growth and development
AhCDPK30	1871	1877	CAT-box	plant growth and development
AhCDPK32	154	160	CAT-box	plant growth and development
AhCDPK44	1183	1189	CAT-box	plant growth and development
AhCDPK4	1225	1231	CCGTCC motif	plant growth and development
AhCDPK12	1196	1202	CCGTCC motif	plant growth and development
AhCDPK23	1803	1809	CCGTCC motif	plant growth and development
AhCDPK24	1594	1600	CCGTCC motif	plant growth and development
AhCDPK26	1009	1015	CCGTCC motif	plant growth and development
AhCDPK26	1014	1020	CCGTCC motif	plant growth and development
AhCDPK26	909	915	CCGTCC motif	plant growth and development
AhCDPK37	1538	1544	CCGTCC motif	plant growth and development
AhCDPK38	1228	1234	CCGTCC motif	plant growth and development
AhCDPK38	1424	1430	CCGTCC motif	plant growth and development
AhCDPK41	1611	1617	CCGTCC motif	plant growth and development
AhCDPK45	1803	1809	CCGTCC motif	plant growth and development
AhCDPK4	1225	1231	CCGTCC-box	plant growth and development
AhCDPK12	1196	1202	CCGTCC-box	plant growth and development
AhCDPK23	1803	1809	CCGTCC-box	plant growth and development
AhCDPK24	1594	1600	CCGTCC-box	plant growth and development
AhCDPK26	1009	1015	CCGTCC-box	plant growth and development
AhCDPK26	1014	1020	CCGTCC-box	plant growth and development
AhCDPK26	909	915	CCGTCC-box	plant growth and development
AhCDPK37	1538	1544	CCGTCC-box	plant growth and development
AhCDPK38	1228	1234	CCGTCC-box	plant growth and development
AhCDPK38	1424	1430	CCGTCC-box	plant growth and development
AhCDPK41	1611	1617	CCGTCC-box	plant growth and development
AhCDPK45	1803	1809	CCGTCC-box	plant growth and development
AhCDPK1	1129	1136	GCN4_motif	plant growth and development
AhCDPK1	773	780	GCN4_motif	plant growth and development
AhCDPK8	997	1004	GCN4_motif	plant growth and development
AhCDPK12	1670	1677	GCN4_motif	plant growth and development
AhCDPK18	1311	1318	GCN4_motif	plant growth and development
AhCDPK21	290	297	GCN4_motif	plant growth and development
AhCDPK22	1024	1031	GCN4_motif	plant growth and development
AhCDPK24	1181	1188	GCN4_motif	plant growth and development
AhCDPK31	611	618	GCN4_motif	plant growth and development
AhCDPK32	358	365	GCN4_motif	plant growth and development
AhCDPK34	761	768	GCN4_motif	plant growth and development
AhCDPK39	16	23	GCN4_motif	plant growth and development
AhCDPK40	55	62	GCN4_motif	plant growth and development
AhCDPK41	786	793	GCN4_motif	plant growth and development
AhCDPK43	190	197	GCN4_motif	plant growth and development
AhCDPK44	1041	1048	GCN4_motif	plant growth and development
AhCDPK5	1959	1967	RY-element	plant growth and development
AhCDPK7	1520	1528	RY-element	plant growth and development
AhCDPK7	1524	1532	RY-element	plant growth and development
AhCDPK7	1528	1536	RY-element	plant growth and development
AhCDPK8	617	625	RY-element	plant growth and development
AhCDPK12	148	156	RY-element	plant growth and development
AhCDPK20	1432	1440	RY-element	plant growth and development
AhCDPK27	1958	1966	RY-element	plant growth and development
AhCDPK30	1512	1520	RY-element	plant growth and development
AhCDPK30	1516	1524	RY-element	plant growth and development
AhCDPK30	1520	1528	RY-element	plant growth and development

[truncated: 3 more sheets: Table S11, Table S12, Table S13]
